# Supplementary material for: Tris[4-bromo-2-(methyl­imino­meth­yl)phenolato-κ2 N,O]cobalt(III)
Source: Acta Crystallogr Sect E Struct Rep Online. 2013 Oct 16;69(Pt 11):m601. doi: 10.1107/S1600536813027591 (PMC3884257; doi:10.1107/S1600536813027591)
Supplement: Supplementary file 1 [file e-69-0m601-sup1.cif]

##############################################################################
#                                                                            #
# This CIF contains the data in a paper accepted for publication in          #
# Acta Crystallographica Section E. It conforms to the requirements of       #
# Notes for Authors for Acta Crystallographica Section E, and has been       #
# peer reviewed under the auspices of the IUCr Commission on Journals.       #
#                                                                            #
# Full details of the Crystallographic Information File format               #
# are given in the paper "The Crystallographic Information File (CIF):       #
# a New Standard Archive File for Crystallography" by S. R. Hall, F. H.      #
# Allen and I. D. Brown [Acta Cryst. (1991), A47, 655-685].                  #
#                                                                            #
# The current version of the core CIF dictionary is obtainable from          #
# ftp://ftp.iucr.org/pub/cif_core.dic.                                       #
#                                                                            #
# Software is freely available for graphical display of the structure(s)     #
# in this CIF. For information consult the CIF software page                 #
# http://www.iucr.org/resources/cif/software.                                #
#                                                                            #
# This file may be used for bona fide research purposes within the           #
# scientific community so long as proper attribution is given to the journal # 
# article from which it was obtained.                                        #
#                                                                            #
##############################################################################
data_global
_audit_creation_method     'form.cif (version 2.0)'
_journal_data_validation_number     ?
_journal_date_recd_electronic     2013-09-22
_journal_date_accepted     2013-10-09
_journal_name_full     'Acta Crystallographica, Section E'
_journal_year     2013
_journal_volume     69
_journal_issue     11
_journal_page_first     m601
_journal_page_last     m601
_journal_paper_category     QM
_journal_paper_doi     10.1107/S1600536813027591
_journal_coeditor_code     LH5657
_publ_contact_author_name     'Jiang, Xi-Fu'
_publ_contact_author_address
;
College of Chemistry and Bioengineering
Guilin University of Technology
Guilin 541004
People's Republic of China
;
_publ_contact_author_email     jiang.xifu@163.com
_publ_contact_author_fax     '13878337962'
_publ_contact_author_phone     '13878337962'
_publ_section_title
;
Tris[4-bromo-2-(methyliminomethyl)phenolato-\k^2^<i>N</i>,<i>O</i>]cobalt(III)
;
loop_
    _publ_author_name
    _publ_author_address
    'Huang, Qiu-Ping'
;
College of Chemistry and Bioengineering
Guilin University of Technology
Guilin 541004
People's Republic of China
;
    'Zhang, Chun-Lian'
;
College of Chemistry and Bioengineering
Guilin University of Technology
Guilin 541004
People's Republic of China
;
    'Zhao, Ru-Xia'
;
College of Chemistry and Bioengineering
Guilin University of Technology
Guilin 541004
People's Republic of China
;
    'Yang, Li'
;
College of Chemistry and Bioengineering
Guilin University of Technology
Guilin 541004
People's Republic of China
;
    'Jiang, Xi-Fu'
;
College of Chemistry and Bioengineering
Guilin University of Technology
Guilin 541004
People's Republic of China
;
data_I
_audit_creation_method     SHELXL-97
_database_code_depnum_ccdc_archive     'CCDC 965534'
_chemical_name_systematic
;
Tris[4-bromo-2-(methyliminomethyl)phenolato-\k^2^<i>N</i>,<i>O</i>]cobalt(III)
;
_chemical_name_common     ?
_chemical_formula_moiety     'C24 H21 Br3 Co N3 O3'
_chemical_formula_sum     'C24 H21 Br3 Co N3 O3'
_chemical_formula_iupac     '[Co (C8 H7 Br N O)3]'
_chemical_formula_weight     698.10
_chemical_melting_point     ?
_symmetry_cell_setting     orthorhombic
_symmetry_space_group_name_H-M     'P b c a'
_symmetry_space_group_name_Hall     '-P 2ac 2ab'
loop_
    _symmetry_equiv_pos_as_xyz
    'x, y, z'
    '-x+1/2, -y, z+1/2'
    'x+1/2, -y+1/2, -z'
    '-x, y+1/2, -z+1/2'
    '-x, -y, -z'
    'x-1/2, y, -z-1/2'
    '-x-1/2, y-1/2, z'
    'x, -y-1/2, z-1/2'
_cell_length_a     17.1086(6)
_cell_length_b     15.0188(4)
_cell_length_c     19.9578(7)
_cell_angle_alpha     90.00
_cell_angle_beta     90.00
_cell_angle_gamma     90.00
_cell_volume     5128.2(3)
_cell_formula_units_Z     8
_cell_measurement_reflns_used     4287
_cell_measurement_theta_min     2.8924
_cell_measurement_theta_max     29.0852
_cell_measurement_temperature     293(2)
_exptl_crystal_description     block
_exptl_crystal_colour     brown
_exptl_crystal_size_max     0.18
_exptl_crystal_size_mid     0.16
_exptl_crystal_size_min     0.14
_exptl_crystal_density_diffrn     1.808
_exptl_crystal_density_meas     ?
_exptl_crystal_density_method     'not measured'
_exptl_crystal_F_000     2736
_exptl_absorpt_coefficient_mu     5.375
_exptl_absorpt_correction_type     multi-scan
_exptl_absorpt_process_details     '(SADABS; Bruker, 2004)'
_exptl_absorpt_correction_T_min     0.28217
_exptl_absorpt_correction_T_max     1.00000
_exptl_special_details
;
;
_diffrn_ambient_temperature     293(2)
_diffrn_radiation_type     MoK\a
_diffrn_radiation_wavelength     0.71073
_diffrn_radiation_source     'fine-focus sealed tube'
_diffrn_radiation_monochromator     graphite
_diffrn_measurement_device_type     'Bruker SMART CCD'
_diffrn_measurement_method     '\w scans'
_diffrn_detector_area_resol_mean     no
_diffrn_reflns_number     15312
_diffrn_reflns_av_R_equivalents     0.0333
_diffrn_reflns_av_sigmaI/netI     0.0431
_diffrn_reflns_theta_min     2.90
_diffrn_reflns_theta_max     25.10
_diffrn_reflns_theta_full     25.10
_diffrn_measured_fraction_theta_max     0.998
_diffrn_measured_fraction_theta_full     0.998
_diffrn_reflns_limit_h_min     -19
_diffrn_reflns_limit_h_max     20
_diffrn_reflns_limit_k_min     -17
_diffrn_reflns_limit_k_max     17
_diffrn_reflns_limit_l_min     -22
_diffrn_reflns_limit_l_max     23
_diffrn_standards_number     no
_diffrn_standards_interval_count     no
_diffrn_standards_interval_time     no
_diffrn_standards_decay_%     no
_refine_special_details
;
Refinement of <i>F</i>^2^ against ALL reflections. The weighted <i>R</i>-factor
<i>wR</i> and goodness of fit <i>S</i> are based on <i>F</i>^2^, conventional
<i>R</i>-factors <i>R</i> are based on <i>F</i>, with <i>F</i> set to zero for
negative <i>F</i>^2^. The threshold expression of <i>F</i>^2^ >
\s(<i>F</i>^2^) is used only for calculating <i>R</i>-factors(gt) <i>etc</i>.
and is not relevant to the choice of reflections for refinement.
<i>R</i>-factors based on <i>F</i>^2^ are statistically about twice as large
as those based on <i>F</i>, and <i>R</i>- factors based on ALL data will be
even larger.
;
_reflns_number_total     4558
_reflns_number_gt     3104
_reflns_threshold_expression     I>2\s(I)
_refine_ls_structure_factor_coef     Fsqd
_refine_ls_matrix_type     full
_refine_ls_R_factor_all     0.0740
_refine_ls_R_factor_gt     0.0406
_refine_ls_wR_factor_gt     0.0769
_refine_ls_wR_factor_ref     0.0894
_refine_ls_goodness_of_fit_ref     1.010
_refine_ls_restrained_S_all     1.010
_refine_ls_number_reflns     4558
_refine_ls_number_parameters     310
_refine_ls_number_restraints     0
_refine_ls_hydrogen_treatment     constr
_refine_ls_weighting_scheme     calc
_refine_ls_weighting_details
         'calc w=1/[\s^2^(Fo^2^)+(0.0300P)^2^+7.4066P] where P=(Fo^2^+2Fc^2^)/3'
_atom_sites_solution_hydrogens     geom
_atom_sites_solution_primary     direct
_atom_sites_solution_secondary     difmap
_refine_ls_shift/su_max     0.000
_refine_ls_shift/su_mean     0.000
_refine_diff_density_max     0.822
_refine_diff_density_min     -0.746
_refine_ls_extinction_method     none
_refine_ls_extinction_coef     ?
loop_
    _atom_type_symbol
    _atom_type_description
    _atom_type_scat_dispersion_real
    _atom_type_scat_dispersion_imag
    _atom_type_scat_source
    'C' 'C' 0.0033 0.0016
                         'International Tables Vol C Tables 4.2.6.8 and 6.1.1.4'
    'H' 'H' 0.0000 0.0000
                         'International Tables Vol C Tables 4.2.6.8 and 6.1.1.4'
    'Br' 'Br' -0.2901 2.4595
                         'International Tables Vol C Tables 4.2.6.8 and 6.1.1.4'
    'Co' 'Co' 0.3494 0.9721
                         'International Tables Vol C Tables 4.2.6.8 and 6.1.1.4'
    'N' 'N' 0.0061 0.0033
                         'International Tables Vol C Tables 4.2.6.8 and 6.1.1.4'
    'O' 'O' 0.0106 0.0060
                         'International Tables Vol C Tables 4.2.6.8 and 6.1.1.4'
_computing_data_collection     'SMART (Bruker 2004)'
_computing_cell_refinement     'SAINT (Bruker, 2004)'
_computing_data_reduction     'SAINT (Bruker, 2004)'
_computing_structure_solution     'SHELXS97 (Sheldrick, 2008)'
_computing_structure_refinement     'SHELXL97 (Sheldrick, 2008)'
_computing_molecular_graphics
                             'SHELXTL (Sheldrick, 2008) and PLATON (Spek, 2009)'
_computing_publication_material     'SHELXL97 (Sheldrick, 2008)'
loop_
    _atom_site_type_symbol
    _atom_site_label
    _atom_site_fract_x
    _atom_site_fract_y
    _atom_site_fract_z
    _atom_site_U_iso_or_equiv
    _atom_site_adp_type
    _atom_site_calc_flag
    _atom_site_refinement_flags
    _atom_site_occupancy
    _atom_site_symmetry_multiplicity
    _atom_site_disorder_assembly
    _atom_site_disorder_group
    Br Br1 0.42428(4) 0.69768(5) 0.48113(3) 0.0903(2) Uani d . 1 1 . .
    Br Br2 0.19400(4) 0.72733(4) -0.03750(3) 0.0880(2) Uani d . 1 1 . .
    Br Br3 0.45860(4) 0.03597(4) 0.40953(3) 0.0764(2) Uani d . 1 1 . .
    C C1 0.3526(2) 0.5538(2) 0.2818(2) 0.0346(10) Uani d . 1 1 . .
    C C2 0.4091(3) 0.6212(3) 0.2826(2) 0.0422(11) Uani d . 1 1 . .
    H H2 0.4324 0.6387 0.2426 0.051 Uiso calc R 1 1 . .
    C C3 0.4310(3) 0.6622(3) 0.3414(3) 0.0492(12) Uani d . 1 1 . .
    H H3 0.4684 0.7071 0.3409 0.059 Uiso calc R 1 1 . .
    C C4 0.3973(3) 0.6367(3) 0.4009(2) 0.0529(13) Uani d . 1 1 . .
    C C5 0.3430(3) 0.5699(3) 0.4029(2) 0.0503(12) Uani d . 1 1 . .
    H H5 0.3207 0.5534 0.4435 0.060 Uiso calc R 1 1 . .
    C C6 0.3210(3) 0.5265(3) 0.3439(2) 0.0409(11) Uani d . 1 1 . .
    C C7 0.2603(3) 0.4607(3) 0.3472(2) 0.0457(12) Uani d . 1 1 . .
    H H7 0.2331 0.4560 0.3874 0.055 Uiso calc R 1 1 . .
    C C8 0.1706(3) 0.3516(3) 0.3114(3) 0.0638(15) Uani d . 1 1 . .
    H H8A 0.1482 0.3657 0.3542 0.096 Uiso calc R 1 1 . .
    H H8B 0.1856 0.2900 0.3106 0.096 Uiso calc R 1 1 . .
    H H8C 0.1327 0.3625 0.2768 0.096 Uiso calc R 1 1 . .
    C C9 0.2016(3) 0.5015(3) 0.1256(2) 0.0432(11) Uani d . 1 1 . .
    C C10 0.1327(3) 0.5518(3) 0.1133(3) 0.0553(13) Uani d . 1 1 . .
    H H10 0.0884 0.5414 0.1392 0.066 Uiso calc R 1 1 . .
    C C11 0.1304(3) 0.6153(3) 0.0641(3) 0.0651(16) Uani d . 1 1 . .
    H H11 0.0847 0.6472 0.0566 0.078 Uiso calc R 1 1 . .
    C C12 0.1959(3) 0.6321(3) 0.0255(3) 0.0562(14) Uani d . 1 1 . .
    C C13 0.2619(3) 0.5815(3) 0.0326(2) 0.0496(12) Uani d . 1 1 . .
    H H13 0.3047 0.5912 0.0049 0.060 Uiso calc R 1 1 . .
    C C14 0.2648(3) 0.5150(3) 0.0818(2) 0.0396(11) Uani d . 1 1 . .
    C C15 0.3322(3) 0.4577(3) 0.0834(2) 0.0389(10) Uani d . 1 1 . .
    H H15 0.3662 0.4608 0.0471 0.047 Uiso calc R 1 1 . .
    C C16 0.4181(3) 0.3453(3) 0.1208(3) 0.0512(13) Uani d . 1 1 . .
    H H16A 0.4374 0.3515 0.0758 0.077 Uiso calc R 1 1 . .
    H H16B 0.4036 0.2844 0.1286 0.077 Uiso calc R 1 1 . .
    H H16C 0.4583 0.3623 0.1519 0.077 Uiso calc R 1 1 . .
    C C17 0.4012(2) 0.2962(3) 0.2891(2) 0.0375(10) Uani d . 1 1 . .
    C C18 0.4649(3) 0.2921(3) 0.3340(2) 0.0446(11) Uani d . 1 1 . .
    H H18 0.4960 0.3422 0.3406 0.054 Uiso calc R 1 1 . .
    C C19 0.4814(3) 0.2151(3) 0.3681(2) 0.0480(12) Uani d . 1 1 . .
    H H19 0.5230 0.2135 0.3980 0.058 Uiso calc R 1 1 . .
    C C20 0.4367(3) 0.1399(3) 0.3582(2) 0.0470(12) Uani d . 1 1 . .
    C C21 0.3765(3) 0.1399(3) 0.3132(2) 0.0456(12) Uani d . 1 1 . .
    H H21 0.3481 0.0880 0.3058 0.055 Uiso calc R 1 1 . .
    C C22 0.3573(3) 0.2179(3) 0.2782(2) 0.0380(10) Uani d . 1 1 . .
    C C23 0.2951(3) 0.2142(3) 0.2299(2) 0.0403(11) Uani d . 1 1 . .
    H H23 0.2753 0.1581 0.2200 0.048 Uiso calc R 1 1 . .
    C C24 0.2037(3) 0.2610(3) 0.1494(3) 0.0543(13) Uani d . 1 1 . .
    H H24A 0.1961 0.1978 0.1464 0.081 Uiso calc R 1 1 . .
    H H24B 0.2196 0.2837 0.1066 0.081 Uiso calc R 1 1 . .
    H H24C 0.1556 0.2889 0.1627 0.081 Uiso calc R 1 1 . .
    Co Co1 0.29471(3) 0.40287(3) 0.21453(3) 0.03520(16) Uani d . 1 1 . .
    N N1 0.2399(2) 0.4078(2) 0.29993(18) 0.0424(9) Uani d . 1 1 . .
    N N2 0.2642(2) 0.2802(2) 0.19908(18) 0.0389(9) Uani d . 1 1 . .
    N N3 0.34932(18) 0.4031(2) 0.13001(17) 0.0351(8) Uani d . 1 1 . .
    O O1 0.32936(17) 0.52222(16) 0.22408(14) 0.0401(7) Uani d . 1 1 . .
    O O2 0.20115(16) 0.44434(19) 0.17475(16) 0.0457(8) Uani d . 1 1 . .
    O O3 0.38751(16) 0.37176(17) 0.25932(14) 0.0409(7) Uani d . 1 1 . .
loop_
    _atom_site_aniso_label
    _atom_site_aniso_U_11
    _atom_site_aniso_U_22
    _atom_site_aniso_U_33
    _atom_site_aniso_U_12
    _atom_site_aniso_U_13
    _atom_site_aniso_U_23
    Br1 0.0634(4) 0.1341(6) 0.0734(4) -0.0235(4) 0.0026(4) -0.0567(4)
    Br2 0.1194(6) 0.0797(4) 0.0650(4) 0.0317(4) -0.0267(4) 0.0175(3)
    Br3 0.0879(4) 0.0639(3) 0.0773(4) 0.0232(3) 0.0011(4) 0.0260(3)
    C1 0.038(2) 0.024(2) 0.042(3) 0.0048(19) -0.002(2) -0.0038(19)
    C2 0.043(3) 0.038(2) 0.045(3) 0.001(2) 0.004(2) 0.000(2)
    C3 0.040(3) 0.047(3) 0.061(3) -0.006(2) 0.000(3) -0.011(2)
    C4 0.044(3) 0.064(3) 0.051(3) -0.003(3) -0.006(3) -0.023(3)
    C5 0.048(3) 0.063(3) 0.040(3) -0.002(3) 0.003(3) -0.010(2)
    C6 0.041(3) 0.039(2) 0.043(3) -0.002(2) 0.004(2) -0.004(2)
    C7 0.049(3) 0.045(3) 0.043(3) -0.002(2) 0.007(3) 0.000(2)
    C8 0.067(3) 0.057(3) 0.068(4) -0.024(3) 0.022(3) -0.014(3)
    C9 0.043(3) 0.039(2) 0.048(3) 0.008(2) -0.013(3) -0.011(2)
    C10 0.045(3) 0.055(3) 0.066(4) 0.008(3) -0.004(3) -0.013(3)
    C11 0.060(4) 0.060(3) 0.075(4) 0.019(3) -0.025(3) -0.009(3)
    C12 0.070(4) 0.048(3) 0.051(3) 0.014(3) -0.027(3) -0.002(2)
    C13 0.058(3) 0.058(3) 0.032(3) 0.009(3) -0.013(3) -0.003(2)
    C14 0.044(3) 0.042(3) 0.033(2) 0.007(2) -0.007(2) -0.007(2)
    C15 0.041(3) 0.041(2) 0.035(3) 0.002(2) 0.000(2) -0.005(2)
    C16 0.041(3) 0.044(3) 0.069(3) 0.009(2) 0.011(3) 0.003(2)
    C17 0.036(2) 0.043(3) 0.034(2) 0.000(2) 0.002(2) -0.003(2)
    C18 0.046(3) 0.044(3) 0.043(3) -0.003(2) -0.003(3) -0.004(2)
    C19 0.047(3) 0.055(3) 0.042(3) 0.010(2) -0.004(3) -0.005(2)
    C20 0.058(3) 0.044(3) 0.038(3) 0.021(3) 0.012(3) 0.007(2)
    C21 0.051(3) 0.038(2) 0.047(3) 0.005(2) 0.012(3) 0.002(2)
    C22 0.041(2) 0.035(2) 0.038(3) 0.000(2) 0.003(2) -0.002(2)
    C23 0.043(3) 0.030(2) 0.048(3) -0.007(2) 0.006(3) -0.008(2)
    C24 0.051(3) 0.052(3) 0.060(3) -0.004(3) -0.016(3) -0.012(2)
    Co1 0.0362(3) 0.0308(3) 0.0386(3) -0.0002(3) -0.0013(3) -0.0029(2)
    N1 0.046(2) 0.036(2) 0.044(2) -0.0077(18) 0.003(2) -0.0010(18)
    N2 0.036(2) 0.040(2) 0.040(2) -0.0007(17) -0.0041(19) -0.0048(17)
    N3 0.0316(19) 0.0326(18) 0.041(2) 0.0023(16) -0.0029(18) -0.0053(17)
    O1 0.0511(18) 0.0315(15) 0.0379(18) -0.0013(14) -0.0001(16) -0.0016(13)
    O2 0.0368(17) 0.0480(17) 0.052(2) 0.0055(15) 0.0010(17) -0.0023(16)
    O3 0.0433(17) 0.0314(15) 0.0480(18) -0.0062(14) -0.0108(16) 0.0041(14)
_geom_special_details
;
All e.s.d.'s (except the e.s.d. in the dihedral angle between two l.s. planes)
are estimated using the full covariance matrix. The cell e.s.d.'s are taken
into account individually in the estimation of e.s.d.'s in distances, angles
and torsion angles; correlations between e.s.d.'s in cell parameters are only
used when they are defined by crystal symmetry. An approximate (isotropic)
treatment of cell e.s.d.'s is used for estimating e.s.d.'s involving l.s.
planes.
;
loop_
    _geom_bond_atom_site_label_1
    _geom_bond_atom_site_label_2
    _geom_bond_site_symmetry_2
    _geom_bond_distance
    _geom_bond_publ_flag
    Br1 C4 . 1.902(4) ?
    Br2 C12 . 1.904(5) ?
    Br3 C20 . 1.904(4) ?
    C1 O1 . 1.308(5) ?
    C1 C2 . 1.400(6) ?
    C1 C6 . 1.413(6) ?
    C2 C3 . 1.377(6) ?
    C2 H2 . 0.9300 ?
    C3 C4 . 1.374(6) ?
    C3 H3 . 0.9300 ?
    C4 C5 . 1.368(6) ?
    C5 C6 . 1.396(6) ?
    C5 H5 . 0.9300 ?
    C6 C7 . 1.436(6) ?
    C7 N1 . 1.281(5) ?
    C7 H7 . 0.9300 ?
    C8 N1 . 1.474(5) ?
    C8 H8A . 0.9600 ?
    C8 H8B . 0.9600 ?
    C8 H8C . 0.9600 ?
    C9 O2 . 1.304(5) ?
    C9 C14 . 1.404(6) ?
    C9 C10 . 1.421(6) ?
    C10 C11 . 1.370(7) ?
    C10 H10 . 0.9300 ?
    C11 C12 . 1.383(7) ?
    C11 H11 . 0.9300 ?
    C12 C13 . 1.369(6) ?
    C13 C14 . 1.402(6) ?
    C13 H13 . 0.9300 ?
    C14 C15 . 1.438(6) ?
    C15 N3 . 1.275(5) ?
    C15 H15 . 0.9300 ?
    C16 N3 . 1.475(5) ?
    C16 H16A . 0.9600 ?
    C16 H16B . 0.9600 ?
    C16 H16C . 0.9600 ?
    C17 O3 . 1.302(5) ?
    C17 C22 . 1.412(6) ?
    C17 C18 . 1.413(6) ?
    C18 C19 . 1.371(6) ?
    C18 H18 . 0.9300 ?
    C19 C20 . 1.378(6) ?
    C19 H19 . 0.9300 ?
    C20 C21 . 1.367(6) ?
    C21 C22 . 1.404(6) ?
    C21 H21 . 0.9300 ?
    C22 C23 . 1.437(6) ?
    C23 N2 . 1.281(5) ?
    C23 H23 . 0.9300 ?
    C24 N2 . 1.462(5) ?
    C24 H24A . 0.9600 ?
    C24 H24B . 0.9600 ?
    C24 H24C . 0.9600 ?
    Co1 O3 . 1.881(3) ?
    Co1 O2 . 1.892(3) ?
    Co1 O1 . 1.898(3) ?
    Co1 N3 . 1.928(3) ?
    Co1 N2 . 1.939(3) ?
    Co1 N1 . 1.946(4) ?
loop_
    _geom_angle_atom_site_label_1
    _geom_angle_atom_site_label_2
    _geom_angle_atom_site_label_3
    _geom_angle_site_symmetry_1
    _geom_angle_site_symmetry_3
    _geom_angle
    _geom_angle_publ_flag
    O1 C1 C2 . . 118.8(4) ?
    O1 C1 C6 . . 123.5(4) ?
    C2 C1 C6 . . 117.6(4) ?
    C3 C2 C1 . . 121.3(4) ?
    C3 C2 H2 . . 119.3 ?
    C1 C2 H2 . . 119.3 ?
    C4 C3 C2 . . 119.9(4) ?
    C4 C3 H3 . . 120.1 ?
    C2 C3 H3 . . 120.1 ?
    C5 C4 C3 . . 121.0(4) ?
    C5 C4 Br1 . . 119.6(4) ?
    C3 C4 Br1 . . 119.4(4) ?
    C4 C5 C6 . . 120.0(4) ?
    C4 C5 H5 . . 120.0 ?
    C6 C5 H5 . . 120.0 ?
    C5 C6 C1 . . 120.1(4) ?
    C5 C6 C7 . . 118.5(4) ?
    C1 C6 C7 . . 121.1(4) ?
    N1 C7 C6 . . 126.2(4) ?
    N1 C7 H7 . . 116.9 ?
    C6 C7 H7 . . 116.9 ?
    N1 C8 H8A . . 109.5 ?
    N1 C8 H8B . . 109.5 ?
    H8A C8 H8B . . 109.5 ?
    N1 C8 H8C . . 109.5 ?
    H8A C8 H8C . . 109.5 ?
    H8B C8 H8C . . 109.5 ?
    O2 C9 C14 . . 124.6(4) ?
    O2 C9 C10 . . 118.3(4) ?
    C14 C9 C10 . . 117.1(4) ?
    C11 C10 C9 . . 121.1(5) ?
    C11 C10 H10 . . 119.4 ?
    C9 C10 H10 . . 119.4 ?
    C10 C11 C12 . . 120.3(5) ?
    C10 C11 H11 . . 119.9 ?
    C12 C11 H11 . . 119.9 ?
    C13 C12 C11 . . 120.6(5) ?
    C13 C12 Br2 . . 120.0(4) ?
    C11 C12 Br2 . . 119.4(4) ?
    C12 C13 C14 . . 119.9(5) ?
    C12 C13 H13 . . 120.1 ?
    C14 C13 H13 . . 120.1 ?
    C13 C14 C9 . . 120.7(4) ?
    C13 C14 C15 . . 118.0(4) ?
    C9 C14 C15 . . 121.2(4) ?
    N3 C15 C14 . . 125.8(4) ?
    N3 C15 H15 . . 117.1 ?
    C14 C15 H15 . . 117.1 ?
    N3 C16 H16A . . 109.5 ?
    N3 C16 H16B . . 109.5 ?
    H16A C16 H16B . . 109.5 ?
    N3 C16 H16C . . 109.5 ?
    H16A C16 H16C . . 109.5 ?
    H16B C16 H16C . . 109.5 ?
    O3 C17 C22 . . 124.0(4) ?
    O3 C17 C18 . . 117.8(4) ?
    C22 C17 C18 . . 118.2(4) ?
    C19 C18 C17 . . 120.6(4) ?
    C19 C18 H18 . . 119.7 ?
    C17 C18 H18 . . 119.7 ?
    C18 C19 C20 . . 120.5(4) ?
    C18 C19 H19 . . 119.8 ?
    C20 C19 H19 . . 119.8 ?
    C21 C20 C19 . . 120.8(4) ?
    C21 C20 Br3 . . 120.1(4) ?
    C19 C20 Br3 . . 119.1(4) ?
    C20 C21 C22 . . 120.3(4) ?
    C20 C21 H21 . . 119.9 ?
    C22 C21 H21 . . 119.9 ?
    C21 C22 C17 . . 119.6(4) ?
    C21 C22 C23 . . 118.3(4) ?
    C17 C22 C23 . . 122.1(4) ?
    N2 C23 C22 . . 126.7(4) ?
    N2 C23 H23 . . 116.7 ?
    C22 C23 H23 . . 116.7 ?
    N2 C24 H24A . . 109.5 ?
    N2 C24 H24B . . 109.5 ?
    H24A C24 H24B . . 109.5 ?
    N2 C24 H24C . . 109.5 ?
    H24A C24 H24C . . 109.5 ?
    H24B C24 H24C . . 109.5 ?
    O3 Co1 O2 . . 174.38(12) ?
    O3 Co1 O1 . . 85.60(12) ?
    O2 Co1 O1 . . 89.74(12) ?
    O3 Co1 N3 . . 90.42(13) ?
    O2 Co1 N3 . . 92.41(14) ?
    O1 Co1 N3 . . 86.25(13) ?
    O3 Co1 N2 . . 93.85(13) ?
    O2 Co1 N2 . . 91.03(14) ?
    O1 Co1 N2 . . 175.83(14) ?
    N3 Co1 N2 . . 89.62(14) ?
    O3 Co1 N1 . . 89.98(14) ?
    O2 Co1 N1 . . 87.00(14) ?
    O1 Co1 N1 . . 91.51(13) ?
    N3 Co1 N1 . . 177.69(14) ?
    N2 Co1 N1 . . 92.63(14) ?
    C7 N1 C8 . . 117.3(4) ?
    C7 N1 Co1 . . 122.5(3) ?
    C8 N1 Co1 . . 120.1(3) ?
    C23 N2 C24 . . 117.7(4) ?
    C23 N2 Co1 . . 123.2(3) ?
    C24 N2 Co1 . . 119.1(3) ?
    C15 N3 C16 . . 118.1(4) ?
    C15 N3 Co1 . . 121.9(3) ?
    C16 N3 Co1 . . 119.7(3) ?
    C1 O1 Co1 . . 121.8(2) ?
    C9 O2 Co1 . . 121.8(3) ?
    C17 O3 Co1 . . 125.8(3) ?
loop_
    _geom_hbond_atom_site_label_D
    _geom_hbond_atom_site_label_H
    _geom_hbond_atom_site_label_A
    _geom_hbond_site_symmetry_A
    _geom_hbond_distance_DH
    _geom_hbond_distance_HA
    _geom_hbond_distance_DA
    _geom_hbond_angle_DHA
    C19 H19 Br1 5_666 0.93 2.90 3.657(4) 140
