# Supplementary material for: Tris[4-bromo-2-(methyl­imino­meth­yl)phenolato-κ2 N,O]cobalt(III)
Source: Acta Crystallogr Sect E Struct Rep Online. 2013 Oct 16;69(Pt 11):m601. doi: 10.1107/S1600536813027591 (PMC3884257; doi:10.1107/S1600536813027591)
Supplement: Supplementary file 2 [file e-69-0m601-Isup2.hkl]

# 
# h,k,l, Fc-squared, Fo-squared, sigma(Fo-squared) and status flag 
# 
data_I
_shelx_title ' CF solution in Pbca' 
_shelx_refln_list_code          4 
_shelx_F_calc_maximum      462.90 
_exptl_crystal_F_000      2736.00 
_reflns_d_resolution_high  0.8379 
 
loop_ 
 _symmetry_equiv_pos_as_xyz 
 'x, y, z' 
 '-x+1/2, -y, z+1/2' 
 'x+1/2, -y+1/2, -z' 
 '-x, y+1/2, -z+1/2' 
 '-x, -y, -z' 
 'x-1/2, y, -z-1/2' 
 '-x-1/2, y-1/2, z' 
 'x, -y-1/2, z-1/2' 
 
_cell_length_a    17.1086 
_cell_length_b    15.0188 
_cell_length_c    19.9578 
_cell_angle_alpha  90.000 
_cell_angle_beta   90.000 
_cell_angle_gamma  90.000 
 
_shelx_F_squared_multiplier     1.000 
 
loop_ 
 _refln_index_h 
 _refln_index_k 
 _refln_index_l 
 _refln_F_squared_calc 
 _refln_F_squared_meas 
 _refln_F_squared_sigma 
 _refln_observed_status 
   4   0   0      200.34      170.80     42.91 o 
   6   0   0     6235.34     6074.80    231.83 o 
   8   0   0   144753.83   138663.45   1254.03 o 
  10   0   0     7776.48     7213.21    330.36 o 
  12   0   0     7302.46     7671.91    380.35 o 
  14   0   0     3380.90     3503.98    289.84 o 
  16   0   0       45.43      255.80    150.26 o 
  18   0   0     4759.63     5225.04    406.12 o 
  20   0   0      692.38      865.69    227.73 o 
   4   1   0   144738.94   142002.19    891.02 o 
   6   1   0    30174.14    29135.49    433.05 o 
   8   1   0     1297.85     1241.76    101.44 o 
  10   1   0    40706.60    40918.97    544.42 o 
  12   1   0    11741.88    12239.61    329.44 o 
  14   1   0     8863.64     8413.21    305.80 o 
  16   1   0        8.49       35.84    129.59 o 
  18   1   0     2429.22     2919.45    223.72 o 
  20   1   0        1.96       41.11    118.85 o 
   2   2   0     5056.42     5158.46     84.54 o 
   4   2   0     9250.43     9879.83    135.76 o 
   6   2   0    25361.03    25209.42    251.30 o 
   8   2   0     9451.99     9279.36    230.67 o 
  10   2   0    33154.28    33032.91    614.78 o 
  12   2   0     8760.41     8468.17    278.10 o 
  14   2   0     5761.99     6276.47    263.46 o 
  16   2   0      560.59      735.16    129.34 o 
  18   2   0     1003.56      867.67    146.90 o 
  20   2   0      744.92      857.44    230.61 o 
   2   3   0     9766.22     9273.30     99.99 o 
   4   3   0    78854.97    78287.62    329.83 o 
   6   3   0     1858.85     1780.99     67.90 o 
   8   3   0      124.23       40.75     46.57 o 
  10   3   0      899.98     1041.66    101.60 o 
  12   3   0     1147.22     1571.66    138.03 o 
  14   3   0     3589.96     3274.42    197.80 o 
  16   3   0     3780.73     3781.00    237.17 o 
  18   3   0      978.74     1120.62    162.38 o 
  20   3   0      545.26      532.70    215.15 o 
   0   4   0    31029.42    28399.93    317.13 o 
   2   4   0     2120.91     2484.90     60.37 o 
   4   4   0    41774.56    42913.49    273.19 o 
   6   4   0    11133.63    12090.66    164.53 o 
   8   4   0    15450.21    15440.72    202.10 o 
  10   4   0     2990.43     2769.09    206.49 o 
  12   4   0      163.52      117.95     77.88 o 
  14   4   0     2991.73     2748.60    186.48 o 
  16   4   0        9.55       82.46     76.92 o 
  18   4   0      132.84      212.64    122.96 o 
   2   5   0     9990.54     9904.94    165.44 o 
   4   5   0     9709.53    11130.67    128.40 o 
   6   5   0    42115.91    41018.33    309.67 o 
   8   5   0     6430.10     6567.94    116.96 o 
  10   5   0     1400.38     1208.27     91.34 o 
  12   5   0      100.32      137.64     62.46 o 
  14   5   0      469.49      508.02     97.44 o 
  16   5   0      248.99      232.62    124.03 o 
  18   5   0      105.80      196.27    129.73 o 
   0   6   0    22549.67    21240.49    259.63 o 
   2   6   0   124099.47   123939.81    590.41 o 
   4   6   0    13329.26    14523.15    171.10 o 
   6   6   0    15264.60    15476.05    198.93 o 
   8   6   0      910.15     1025.40     57.82 o 
  10   6   0    13936.78    13831.29    342.00 o 
  12   6   0    10027.98    10281.45    262.73 o 
  14   6   0     1654.70     1678.65    174.23 o 
  16   6   0     1210.99      859.07    157.94 o 
  18   6   0     1311.69     1299.07    186.49 o 
   2   7   0    26473.70    26947.29    296.69 o 
   4   7   0    86235.97    87078.82    558.71 o 
   6   7   0     3516.62     3656.94    101.96 o 
   8   7   0    25853.23    25713.99    376.68 o 
  10   7   0     4907.32     5168.95    130.88 o 
  12   7   0       69.34      -11.22     78.51 o 
  14   7   0     2518.77     2859.84    224.29 o 
  16   7   0     9048.95     8781.41    391.82 o 
  18   7   0       19.64      -63.30    134.88 o 
   0   8   0      238.01      326.29     63.95 o 
   2   8   0    18751.72    17646.60    313.24 o 
   4   8   0      327.61      229.15     79.82 o 
   6   8   0      216.24      156.11     38.17 o 
   8   8   0       85.28      -14.42     27.75 o 
  10   8   0     7629.10     6708.56    188.67 o 
  12   8   0     2878.67     3843.46    255.41 o 
  14   8   0      129.83      283.47    142.34 o 
  16   8   0      165.77      223.30    129.15 o 
  18   8   0      328.20      151.01    145.67 o 
   2   9   0     3968.82     4124.79    146.27 o 
   4   9   0    50312.60    50924.49    897.73 o 
   6   9   0     2318.40     2300.49    115.13 o 
   8   9   0      471.78      383.76     55.80 o 
  10   9   0        6.08      -20.16    130.00 o 
  12   9   0     3621.76     3490.57    257.28 o 
  14   9   0      122.48      157.45    137.57 o 
  16   9   0      398.24      244.73    152.67 o 
   0  10   0     2224.65     2424.34    148.96 o 
   2  10   0    10656.38    10258.48    201.30 o 
   4  10   0      303.31      388.61     97.64 o 
   6  10   0     1830.97     1930.93    113.86 o 
   8  10   0     1337.98     1145.19    206.51 o 
  10  10   0     4626.07     4265.01    271.38 o 
  12  10   0       86.10       93.24    187.07 o 
  14  10   0     2153.55     2226.98    240.47 o 
  16  10   0       14.02      153.30    199.83 o 
   2  11   0     4756.19     4399.76    144.60 o 
   4  11   0     1133.39     1115.28    167.89 o 
   6  11   0     4402.35     4213.01    364.19 o 
   8  11   0     1848.93     1949.71    263.87 o 
  10  11   0     2554.67     2644.03    319.57 o 
  12  11   0        3.54     -190.90    209.91 o 
  14  11   0     2004.53     1865.78    334.59 o 
  16  11   0       14.25     -426.93    284.62 o 
   0  12   0    19908.88    21267.17    439.57 o 
   2  12   0    12230.73    12712.38    304.99 o 
   4  12   0     2011.63     1858.77    267.20 o 
   6  12   0      168.60     -182.89    123.99 o 
   8  12   0       22.48     -194.41    141.46 o 
  10  12   0     1212.94     1157.50    168.65 o 
  12  12   0       16.64     -100.44    154.47 o 
  14  12   0     2452.84     2071.22    430.26 o 
   2  13   0       11.86      140.06     75.90 o 
   4  13   0      441.99      157.39    149.31 o 
   6  13   0     1586.27     1694.96    184.94 o 
   8  13   0     2165.14     1820.84    199.74 o 
  10  13   0        3.07      -59.99    124.19 o 
  12  13   0      240.02      -18.63    140.30 o 
  14  13   0      645.81      438.68    192.42 o 
   0  14   0      533.46      462.21    101.17 o 
   2  14   0      160.38      230.50    101.01 o 
   4  14   0     1919.06     1668.98    133.73 o 
   6  14   0        5.38     -157.78    145.72 o 
   8  14   0      711.20      444.66    202.01 o 
  10  14   0      273.66      250.03    131.94 o 
  12  14   0     1334.09     1732.89    223.48 o 
   2  15   0      811.91      311.44    133.97 o 
   4  15   0      173.91       -2.82    122.31 o 
   6  15   0      612.92      393.10    189.59 o 
   8  15   0      570.25      296.59    126.09 o 
  10  15   0      132.40      151.16    135.81 o 
   0  16   0    12397.43    12552.34   1195.42 o 
   2  16   0     1365.16      766.25    194.19 o 
   4  16   0     2380.39     2388.15    226.46 o 
   6  16   0      284.27      149.72    127.34 o 
   8  16   0     2021.06     1872.67    396.41 o 
   2  17   0     2496.54     2034.77    296.46 o 
   4  17   0     2115.61     2157.02    560.35 o 
   6  17   0     3180.04     2826.74    374.05 o 
   2   1   1    30026.17    31078.77    279.53 o 
   3   1   1    41558.02    42463.46    198.45 o 
   4   1   1    43641.72    44373.64    221.77 o 
   5   1   1     8796.81     9068.36    113.36 o 
   6   1   1      511.19      591.99     35.84 o 
   7   1   1      112.95      164.16     27.54 o 
   8   1   1    11705.58    11770.45    163.87 o 
   9   1   1     2641.66     2439.63     84.98 o 
  10   1   1     3226.43     3370.15    116.50 o 
  11   1   1    12343.41    12213.32    224.10 o 
  12   1   1      170.51      210.51     57.52 o 
  13   1   1     1185.42     1384.48     95.98 o 
  14   1   1     1014.24     1024.66     92.98 o 
  15   1   1     3635.62     3894.04    158.26 o 
  16   1   1      712.59      896.51     96.52 o 
  17   1   1        6.00       42.62     71.30 o 
  18   1   1      531.93      662.85    100.03 o 
  19   1   1      153.46      199.18     84.08 o 
  20   1   1      427.66      610.87    108.40 o 
   0   2   1    15130.34    15519.39    197.16 o 
   1   2   1     3649.34     3646.74     69.35 o 
   2   2   1   107754.36   108950.45    474.39 o 
   3   2   1   123155.47   125758.49    960.87 o 
   4   2   1    18921.62    19218.89    135.55 o 
   5   2   1    24236.37    24702.11    192.97 o 
   6   2   1      226.69      272.88     29.25 o 
   7   2   1     2964.87     3093.52     79.07 o 
   8   2   1     1198.45     1036.39     53.27 o 
   9   2   1     4007.77     4450.59    108.75 o 
  10   2   1    16102.31    15250.59    236.21 o 
  11   2   1     3277.37     3107.15    117.35 o 
  12   2   1     3690.35     3643.63    134.69 o 
  13   2   1      626.20      697.09     75.25 o 
  14   2   1      382.83      311.62     68.94 o 
  15   2   1     2527.00     2327.63    140.16 o 
  16   2   1      155.91      289.21     76.15 o 
  17   2   1        9.71        6.01     73.64 o 
  18   2   1       55.89      216.98     94.01 o 
  19   2   1        4.91       28.72     82.22 o 
  20   2   1      985.56      957.65    175.59 o 
   1   3   1   112046.84   114093.45    430.51 o 
   2   3   1     8061.65     8832.22     82.69 o 
   3   3   1     4080.70     3922.47     51.57 o 
   4   3   1    55185.29    57096.82    252.30 o 
   5   3   1     1580.08     1650.96     40.11 o 
   6   3   1    14707.81    15060.55    185.52 o 
   7   3   1    31289.04    30417.81    229.39 o 
   8   3   1    10763.07    11419.30    144.72 o 
   9   3   1    11337.97    10812.93    164.19 o 
  10   3   1     1127.86     1237.10     65.42 o 
  11   3   1       30.18      -25.60     45.88 o 
  12   3   1      958.56     1107.70     82.43 o 
  13   3   1       32.32        1.93     56.72 o 
  14   3   1     1057.90      966.36     88.47 o 
  15   3   1       17.26       -6.76     67.95 o 
  16   3   1      310.52      294.72     69.88 o 
  17   3   1       15.82       61.31     62.18 o 
  18   3   1     1180.11     1295.73    141.46 o 
  19   3   1      230.67      402.07    196.52 o 
  20   3   1        5.12      130.23    137.84 o 
   0   4   1       58.44       97.97     16.97 o 
   1   4   1     3554.56     3890.98     51.50 o 
   2   4   1    29346.61    29093.55    151.12 o 
   3   4   1    18560.16    19069.76    131.62 o 
   4   4   1     7214.19     7084.41     88.08 o 
   5   4   1    19860.44    19434.12    186.03 o 
   6   4   1     2391.17     2599.04     47.60 o 
   7   4   1    77621.88    79966.17    326.16 o 
   8   4   1     1042.34      998.03     42.60 o 
   9   4   1     4267.36     4363.31     98.55 o 
  10   4   1     9235.49     9382.58    149.49 o 
  11   4   1    17012.90    16700.88    208.89 o 
  12   4   1     1766.68     1721.26     87.38 o 
  13   4   1       20.55       60.40     52.00 o 
  14   4   1     6565.05     6719.18    174.08 o 
  15   4   1     2376.13     2024.60    106.44 o 
  16   4   1      299.11      242.72     83.03 o 
  17   4   1     3516.38     3551.66    169.12 o 
  18   4   1      184.59      147.51     98.49 o 
  19   4   1     1025.62     1499.65    160.63 o 
   1   5   1    16925.22    17378.55    138.52 o 
   2   5   1     7608.05     7586.36     81.64 o 
   3   5   1    21385.48    21871.21    167.59 o 
   4   5   1    10798.79    11122.29    112.98 o 
   5   5   1      984.50      992.39     40.20 o 
   6   5   1    10887.45    11241.19    102.00 o 
   7   5   1    32572.72    30986.95    291.33 o 
   8   5   1     2977.97     2753.93     66.68 o 
   9   5   1      462.21      409.82     32.16 o 
  10   5   1     3959.13     3799.66     82.15 o 
  11   5   1     8715.08     8548.47    124.89 o 
  12   5   1      315.06      349.46     40.50 o 
  13   5   1     1903.93     2186.41     96.02 o 
  14   5   1     5339.51     5100.01    144.21 o 
  15   5   1     3186.01     3230.95    122.44 o 
  16   5   1     5580.04     5297.32    177.53 o 
  17   5   1      643.23      537.33     94.13 o 
  18   5   1     4739.26     5012.82    209.69 o 
  19   5   1      313.88      342.53    128.04 o 
   0   6   1    30451.70    30888.80    255.54 o 
   1   6   1       16.91        3.80     18.45 o 
   2   6   1      966.83      971.45     40.87 o 
   3   6   1    49570.83    48335.28    370.09 o 
   4   6   1       60.54       68.74     15.78 o 
   5   6   1    23435.47    20776.98    241.12 o 
   6   6   1    11184.60    12582.36    168.45 o 
   7   6   1     3685.26     3892.88     68.59 o 
   8   6   1     1361.32     1354.97     52.78 o 
   9   6   1     1470.48     1369.10     47.92 o 
  10   6   1     1003.35      938.77     44.15 o 
  11   6   1     2822.14     2761.33     72.15 o 
  12   6   1     2744.59     2814.04     88.94 o 
  13   6   1        8.72       16.95     52.03 o 
  14   6   1      526.81      211.00     66.20 o 
  15   6   1      546.78      557.15     96.52 o 
  16   6   1      232.75      223.11     85.74 o 
  17   6   1        8.68        6.39     89.41 o 
  18   6   1       21.36      -45.83     94.52 o 
  19   6   1        3.67       19.42    115.83 o 
   1   7   1    13940.90    13747.29    170.83 o 
   2   7   1     1313.67     1222.88     51.48 o 
   3   7   1     8248.02     8205.14    155.23 o 
   4   7   1     2288.98     1999.02     54.77 o 
   5   7   1      233.56      278.39     24.60 o 
   6   7   1     3405.13     3548.45    113.74 o 
   7   7   1    10049.60    10475.60    165.25 o 
   8   7   1       56.52      111.23     42.34 o 
   9   7   1     4034.17     3687.23    104.53 o 
  10   7   1       13.67       -7.63     33.02 o 
  11   7   1     2666.75     2266.89     71.78 o 
  12   7   1      379.13      262.76     62.42 o 
  13   7   1      320.47      222.60     99.18 o 
  14   7   1      330.59      259.51     86.25 o 
  15   7   1      619.71      484.37     98.46 o 
  16   7   1       22.83      -38.78     92.51 o 
  17   7   1        1.08     -114.51     94.16 o 
  18   7   1      235.91      239.25     99.68 o 
   0   8   1    83349.34    86150.00    500.20 o 
   1   8   1     7249.79     7338.04    110.66 o 
   2   8   1     8791.53     8870.03    177.49 o 
   3   8   1     2061.13     1975.62     77.37 o 
   4   8   1     6995.39     6739.29    179.31 o 
   5   8   1     3765.10     3874.18     88.21 o 
   6   8   1       24.04       14.19     22.01 o 
   7   8   1    20669.67    19989.83    354.78 o 
   8   8   1     7672.71     7399.37    163.73 o 
   9   8   1       85.71      119.56     40.59 o 
  10   8   1      350.66      342.26     59.41 o 
  11   8   1      814.50     1004.22    107.13 o 
  12   8   1     7046.24     7294.22    236.64 o 
  13   8   1       14.93       -8.66     83.32 o 
  14   8   1        0.09     -124.18     90.82 o 
  15   8   1     4086.70     3872.32    192.12 o 
  16   8   1       35.78     -139.32    101.50 o 
  17   8   1      196.68      215.39    107.48 o 
  18   8   1        4.92      -52.88    102.22 o 
   1   9   1     6863.64     6947.12    110.23 o 
   2   9   1     5438.15     5330.68    149.42 o 
   3   9   1     1537.96     1498.11     84.50 o 
   4   9   1     2752.94     2455.52    121.97 o 
   5   9   1     3933.24     3425.58     92.00 o 
   6   9   1     9303.50     8954.73    282.92 o 
   7   9   1     1632.14     2097.36    106.11 o 
   8   9   1     3071.52     3192.90    122.28 o 
   9   9   1      257.30       94.10     98.69 o 
  10   9   1     1056.16     1108.29    128.34 o 
  11   9   1     2145.05     2152.69    144.74 o 
  12   9   1     2035.02     1775.16    159.08 o 
  13   9   1     2853.73     2416.15    158.69 o 
  14   9   1      433.58      388.22     99.69 o 
  15   9   1      163.35       60.68    151.43 o 
  16   9   1        6.83       65.13    101.61 o 
  17   9   1      215.17      100.37     85.73 o 
   0  10   1     6753.51     7024.89    166.14 o 
   1  10   1     5498.75     5128.11    100.70 o 
   2  10   1      877.90      952.24     56.27 o 
   3  10   1     6660.29     7617.49    229.78 o 
   4  10   1       41.35       14.77     53.67 o 
   5  10   1     4964.22     4673.86    155.84 o 
   6  10   1      313.21      304.01     40.19 o 
   7  10   1      452.85      326.42     57.03 o 
   8  10   1     1896.21     1901.43    149.14 o 
   9  10   1     4400.20     4233.20    184.85 o 
  10  10   1       25.52       99.51     99.91 o 
  11  10   1      207.46      394.19    146.38 o 
  12  10   1      190.65      218.86    113.45 o 
  13  10   1      135.06       43.40    111.58 o 
  14  10   1       20.34       13.01    118.15 o 
  15  10   1       57.60       13.47    103.47 o 
  16  10   1       35.97      -23.27    112.43 o 
   1  11   1     1894.05     1643.52     66.35 o 
   2  11   1     3100.96     2870.78     92.16 o 
   3  11   1    21595.80    20264.91    342.64 o 
   4  11   1     1985.34     1900.90    116.98 o 
   5  11   1     4778.24     4417.89    201.46 o 
   6  11   1     7999.80     7792.96    324.45 o 
   7  11   1      887.87     1179.78    154.87 o 
   8  11   1       14.28      -80.75    127.22 o 
   9  11   1     3064.24     3019.74    187.77 o 
  10  11   1      960.05      875.48    125.81 o 
  11  11   1     1088.21      948.45    121.09 o 
  12  11   1       10.82      -83.08    140.69 o 
  13  11   1       99.03       63.12    102.46 o 
  14  11   1     1921.63     1726.19    147.54 o 
  15  11   1      345.99      426.51    116.41 o 
  16  11   1     2197.71     2214.12    171.59 o 
   0  12   1     1059.04     1055.68     86.34 o 
   1  12   1     4047.53     4050.47    101.46 o 
   2  12   1     1247.13     1235.59     65.68 o 
   3  12   1        2.11      -32.20     52.30 o 
   4  12   1        0.93      -28.38     75.14 o 
   5  12   1      207.45       66.76    103.70 o 
   6  12   1       11.58     -167.69    111.79 o 
   7  12   1     4103.03     3890.41    253.71 o 
   8  12   1      437.51      307.40     99.81 o 
   9  12   1     2451.89     2157.30    172.39 o 
  10  12   1      605.53      702.03    126.20 o 
  11  12   1       24.80      -15.08    112.78 o 
  12  12   1     1439.51     1449.09    202.06 o 
  13  12   1      684.17      470.20    132.24 o 
  14  12   1     1795.57     1747.91    175.49 o 
  15  12   1       64.07      -86.71    110.66 o 
   1  13   1     1302.31     1517.50     66.45 o 
   2  13   1      305.25      229.93     49.54 o 
   3  13   1       73.40      -38.87     46.35 o 
   4  13   1     1614.25     1458.55     80.63 o 
   5  13   1     5683.47     5822.79    253.17 o 
   6  13   1      622.71      637.07    140.17 o 
   7  13   1      181.42      156.30     80.66 o 
   8  13   1      337.48       15.07    101.93 o 
   9  13   1      410.86      195.88     84.83 o 
  10  13   1       96.66     -113.87    101.10 o 
  11  13   1       77.21       -9.25    111.75 o 
  12  13   1       72.86       -5.14    107.56 o 
  13  13   1     1908.71     1755.01    151.66 o 
  14  13   1       15.77     -204.54    136.36 o 
   0  14   1     2471.00     2316.81    107.86 o 
   1  14   1      769.15      884.26     57.06 o 
   2  14   1     2174.30     2343.86     90.85 o 
   3  14   1      322.45      401.51     61.27 o 
   4  14   1      575.52      564.68     65.53 o 
   5  14   1      264.13       56.32     66.01 o 
   6  14   1       18.82       -3.09     94.78 o 
   7  14   1       66.47      -10.95     84.77 o 
   8  14   1       73.95     -127.66    139.89 o 
   9  14   1      152.20       56.80     96.89 o 
  10  14   1      626.62      548.71    112.69 o 
  11  14   1       49.15       29.82     98.67 o 
  12  14   1      462.49      447.20    108.35 o 
   1  15   1     2135.07     2309.56     92.99 o 
   2  15   1      607.18      627.30     76.90 o 
   3  15   1      222.18      369.09     87.76 o 
   4  15   1     7730.98     7531.59    242.21 o 
   5  15   1       25.77      -91.31     72.90 o 
   6  15   1     2112.16     2003.53    149.23 o 
   7  15   1       27.23      -75.24     88.48 o 
   8  15   1     1308.16     1119.21    129.22 o 
   9  15   1      404.45      457.12    106.49 o 
  10  15   1       57.70     -128.56    107.03 o 
  11  15   1      210.85      215.50    139.59 o 
   0  16   1      787.25     1224.06    207.43 o 
   1  16   1        8.04      140.34    112.46 o 
   2  16   1     1932.15     1908.35    142.59 o 
   3  16   1       50.70       16.14     84.07 o 
   4  16   1      174.51       27.97     99.11 o 
   5  16   1      110.59      -73.66     89.94 o 
   6  16   1       15.47      -45.91     92.39 o 
   7  16   1      215.48       65.34     95.09 o 
   8  16   1      422.85      183.44    100.04 o 
   9  16   1      426.78      461.85    114.37 o 
   1  17   1      869.52     1097.53    161.07 o 
   2  17   1       46.49       95.40    100.81 o 
   3  17   1      298.93      248.28     90.94 o 
   4  17   1     1317.77     1127.53    171.28 o 
   5  17   1      461.44      432.01     90.72 o 
   6  17   1      455.24      242.84    101.74 o 
   2   0   2    79870.39    79177.46    595.37 o 
   3   0   2   160761.77   160315.84    660.58 o 
   4   0   2      649.89      615.00     51.24 o 
   5   0   2    62826.93    62310.90    502.80 o 
   6   0   2    11040.91    10617.09    228.10 o 
   7   0   2    21606.18    21830.10    346.96 o 
   8   0   2    33260.39    32560.01    361.10 o 
   9   0   2     9106.35     9952.65    259.83 o 
  10   0   2     5165.09     5446.56    355.84 o 
  11   0   2     2005.18     1969.38    139.05 o 
  12   0   2     9708.75     9572.03    296.22 o 
  13   0   2     3876.57     3600.63    198.37 o 
  14   0   2        4.31      -36.61     84.84 o 
  15   0   2     2608.81     2397.38    183.34 o 
  16   0   2     1383.98     1455.52    160.81 o 
  17   0   2      359.45      425.34    124.15 o 
  18   0   2      213.01      312.74    123.39 o 
  19   0   2      137.25      174.07    121.48 o 
  20   0   2     2494.77     2589.41    231.83 o 
   2   1   2    17812.89    18268.27    157.34 o 
   3   1   2     9668.97     9993.51     77.06 o 
   4   1   2    96138.19    96947.12    814.05 o 
   5   1   2    32746.06    32379.75    257.59 o 
   6   1   2     2268.47     2215.85     64.76 o 
   7   1   2      734.00      826.64     46.48 o 
   8   1   2    24006.01    24064.58    298.26 o 
   9   1   2      213.42      200.08     44.70 o 
  10   1   2       68.11       93.61     41.59 o 
  11   1   2      513.81      505.49     60.60 o 
  12   1   2     6233.57     6554.99    175.94 o 
  13   1   2     6569.28     6391.65    181.98 o 
  14   1   2     1043.95      825.12     85.88 o 
  15   1   2       64.46       22.58     60.89 o 
  16   1   2     2597.12     2493.32    136.50 o 
  17   1   2        8.67       33.64     75.95 o 
  18   1   2        3.50       -6.53     76.62 o 
  19   1   2        3.32      164.00     89.47 o 
  20   1   2      165.31      533.94    119.75 o 
   0   2   2    57179.94    59727.19    245.35 o 
   1   2   2    20499.88    21348.90    117.07 o 
   2   2   2    26453.35    26463.87    141.63 o 
   3   2   2     2857.43     2938.61     53.97 o 
   4   2   2     4750.50     4838.36     92.73 o 
   5   2   2    23457.43    23769.63    164.12 o 
   6   2   2       35.04       82.36     20.81 o 
   7   2   2      966.29      981.68     47.39 o 
   8   2   2    49051.55    49176.74    364.49 o 
   9   2   2    18157.77    17387.43    214.01 o 
  10   2   2    19703.17    19259.42    266.98 o 
  11   2   2     1462.27     1389.35     84.92 o 
  12   2   2     2796.56     2618.97    115.23 o 
  13   2   2      117.08      195.01     60.62 o 
  14   2   2     4422.36     4791.79    166.32 o 
  15   2   2     1588.73     1597.39    110.63 o 
  16   2   2      700.70      875.66     95.63 o 
  17   2   2     1393.97     1399.60     99.62 o 
  18   2   2      832.18      972.27    109.02 o 
  19   2   2       47.47       24.15    106.55 o 
  20   2   2      112.00      119.00    109.34 o 
   1   3   2     6188.73     6292.57     57.58 o 
   2   3   2     3149.87     3143.52     55.45 o 
   3   3   2   113360.34   114032.03    453.68 o 
   4   3   2   125451.83   119884.13    594.45 o 
   5   3   2    14035.71    12922.31    124.49 o 
   6   3   2    19499.50    19160.38    134.95 o 
   7   3   2     2008.37     2202.90     51.27 o 
   8   3   2    11934.17    11898.01    158.07 o 
   9   3   2     1884.52     1619.44     66.87 o 
  10   3   2     3096.21     2776.09     93.60 o 
  11   3   2     1905.10     1803.57     83.56 o 
  12   3   2     5764.30     5791.13    145.77 o 
  13   3   2       10.28       28.35     48.34 o 
  14   3   2     8783.20     9075.13    195.72 o 
  15   3   2     1376.14     1494.38     94.95 o 
  16   3   2      492.69      653.80     76.59 o 
  17   3   2     1298.98     1326.46     97.55 o 
  18   3   2      827.31     1136.51    137.26 o 
  19   3   2      498.23      545.46    152.86 o 
  20   3   2     1189.11     1417.07    207.93 o 
   0   4   2   112554.77   107236.74    356.02 o 
   1   4   2     2419.55     2306.80     38.04 o 
   2   4   2     4362.59     4738.78     75.12 o 
   3   4   2     3688.41     3605.95     64.83 o 
   4   4   2      686.40      697.77     32.18 o 
   5   4   2     6491.86     6188.77    106.36 o 
   6   4   2     2868.72     3097.65     67.89 o 
   7   4   2    21646.71    22749.00    165.79 o 
   8   4   2    13576.50    12880.26    132.29 o 
   9   4   2       28.64       58.89     22.18 o 
  10   4   2    13480.91    13290.41    143.70 o 
  11   4   2     1480.38     1509.55     57.99 o 
  12   4   2     4198.18     4293.21     95.43 o 
  13   4   2      833.89      916.88     50.95 o 
  14   4   2      436.09      444.16     83.59 o 
  15   4   2       77.16       83.57     58.15 o 
  16   4   2        5.13       -9.22     72.09 o 
  17   4   2        0.88       19.23     72.13 o 
  18   4   2      185.50      230.16    140.61 o 
  19   4   2      584.02      543.32    161.84 o 
   1   5   2    39337.55    39987.40    237.32 o 
   2   5   2    24354.13    24746.07    131.24 o 
   3   5   2     7879.28     8532.33    101.29 o 
   4   5   2     2322.94     2192.23     53.96 o 
   5   5   2    13544.87    13929.67    174.20 o 
   6   5   2     9539.16     9530.15    147.68 o 
   7   5   2    16680.90    17485.75    208.20 o 
   8   5   2     1778.52     1599.82     61.26 o 
   9   5   2      221.29      196.92     48.14 o 
  10   5   2        6.13       11.40     23.92 o 
  11   5   2      699.30      564.12     38.93 o 
  12   5   2     1110.22     1237.78     56.87 o 
  13   5   2     3373.50     3357.27    123.08 o 
  14   5   2     2532.53     2565.89    112.34 o 
  15   5   2      211.28      201.73     75.77 o 
  16   5   2       77.27      -48.53     73.15 o 
  17   5   2      534.27      604.78    171.74 o 
  18   5   2        1.90       -6.13    110.72 o 
  19   5   2        0.55      -90.63    123.25 o 
   0   6   2     5187.55     5816.16     90.36 o 
   1   6   2     3038.27     3231.92     64.98 o 
   2   6   2      106.00      146.72     17.56 o 
   3   6   2     3363.71     3630.73     59.35 o 
   4   6   2     3469.01     3343.02     69.18 o 
   5   6   2      287.91      238.18     33.90 o 
   6   6   2     7643.04     7894.59    157.32 o 
   7   6   2     1570.04     1572.17     71.96 o 
   8   6   2     1201.72     1153.65     65.56 o 
   9   6   2      138.60       77.85     28.60 o 
  10   6   2      110.00       54.77     31.94 o 
  11   6   2       97.68       70.25     45.80 o 
  12   6   2     1711.80     1589.68     84.24 o 
  13   6   2     2538.27     2385.51    136.01 o 
  14   6   2     4340.57     4388.84    165.02 o 
  15   6   2      211.21      211.99     75.82 o 
  16   6   2       15.07       74.84     82.82 o 
  17   6   2       22.79      -78.99     96.43 o 
  18   6   2      201.14      109.59    121.89 o 
  19   6   2        0.16      -45.32    133.16 o 
   1   7   2    14426.64    14568.71    134.43 o 
   2   7   2     2014.46     2378.89     58.15 o 
   3   7   2     6251.86     6116.08     88.36 o 
   4   7   2    10049.84    10472.68    109.88 o 
   5   7   2     4030.32     4000.46     93.44 o 
   6   7   2     3184.91     2947.17    105.71 o 
   7   7   2      929.14      781.87     72.23 o 
   8   7   2     2881.79     3184.84    129.66 o 
   9   7   2      127.26      156.25     49.46 o 
  10   7   2     3907.55     3801.56    135.22 o 
  11   7   2     6419.17     6204.73    149.21 o 
  12   7   2      763.34      494.40     68.52 o 
  13   7   2     1980.56     1974.94    117.85 o 
  14   7   2      915.00      800.57    107.07 o 
  15   7   2      821.55     1021.60    117.20 o 
  16   7   2        9.88      -74.70     92.71 o 
  17   7   2      503.75      445.21     85.04 o 
  18   7   2     1782.11     2043.35    189.18 o 
   0   8   2     7062.44     7273.67    137.40 o 
   1   8   2      232.44      223.21     23.66 o 
   2   8   2    11395.18    11003.00    153.18 o 
   3   8   2       47.70       84.88     25.51 o 
   4   8   2     2872.21     2983.46     68.19 o 
   5   8   2     1429.84     1417.79     63.00 o 
   6   8   2     4433.79     4279.61    115.08 o 
   7   8   2     1705.37     1570.00     86.83 o 
   8   8   2      416.35      238.99     52.09 o 
   9   8   2     1197.13     1139.75     80.37 o 
  10   8   2      531.93      518.91     71.98 o 
  11   8   2        0.12      -93.57     79.37 o 
  12   8   2     1791.50     1927.04    135.45 o 
  13   8   2       80.28       20.60     83.69 o 
  14   8   2       26.94      -11.86     89.69 o 
  15   8   2      195.67      217.47     83.32 o 
  16   8   2       17.03       -0.50     77.42 o 
  17   8   2        0.25      -31.11     85.82 o 
  18   8   2       32.19      -57.71     98.15 o 
   1   9   2     9080.42     8998.27    111.91 o 
   2   9   2    29637.77    30125.32    266.61 o 
   3   9   2      606.33      691.97     45.85 o 
   4   9   2     1588.37     1729.82     66.89 o 
   5   9   2     3407.69     3140.86     65.06 o 
   6   9   2    29123.80    28612.21    467.84 o 
   7   9   2     5267.31     5456.54    211.56 o 
   8   9   2     2287.98     2555.77    111.18 o 
   9   9   2      272.66      168.67     91.85 o 
  10   9   2     2140.16     2144.34    159.15 o 
  11   9   2     6235.61     5582.18    213.04 o 
  12   9   2       25.63     -112.96     85.88 o 
  13   9   2      213.27      331.96     93.53 o 
  14   9   2      329.79      296.91     93.06 o 
  15   9   2      292.88      279.35     94.48 o 
  16   9   2     2258.05     2440.11    168.82 o 
  17   9   2       68.14      215.83     98.20 o 
   0  10   2     7586.97     7318.33    145.83 o 
   1  10   2     5094.36     5227.73     88.70 o 
   2  10   2     8180.92     8080.11    124.90 o 
   3  10   2      378.99      425.92     49.69 o 
   4  10   2     9334.23     9300.18    167.72 o 
   5  10   2     1075.41      886.66     38.82 o 
   6  10   2     1529.45     1663.19     95.62 o 
   7  10   2     1748.29     1705.53     96.61 o 
   8  10   2      523.16      628.88    108.80 o 
   9  10   2      814.46      764.84    169.07 o 
  10  10   2     3263.24     3693.13    206.58 o 
  11  10   2     1066.93     1222.17    123.82 o 
  12  10   2     7640.52     7792.68    267.42 o 
  13  10   2      659.90      567.78    107.80 o 
  14  10   2        1.50     -158.38    105.59 o 
  15  10   2        0.31     -148.53    104.47 o 
  16  10   2      631.90      476.39    106.13 o 
   1  11   2     3847.35     3791.24     88.91 o 
   2  11   2     2060.56     2326.67     71.84 o 
   3  11   2     2763.27     3079.22    119.26 o 
   4  11   2       56.79       18.05     42.85 o 
   5  11   2      426.13      412.48     41.95 o 
   6  11   2     1329.59     1382.01    161.68 o 
   7  11   2       78.80      -28.56    110.06 o 
   8  11   2     6450.79     6920.71    270.78 o 
   9  11   2     2348.92     2746.79    204.14 o 
  10  11   2      502.11      368.37    133.27 o 
  11  11   2      562.09      575.62    107.41 o 
  12  11   2       23.08      -43.53    103.69 o 
  13  11   2        7.48     -156.79    104.53 o 
  14  11   2       22.58     -166.69    111.13 o 
  15  11   2      573.91      603.82    117.22 o 
  16  11   2     1640.22     1700.35    157.85 o 
   0  12   2     1336.26     1361.59     78.52 o 
   1  12   2     3306.15     3397.89     89.13 o 
   2  12   2       82.15      110.24     37.33 o 
   3  12   2     2138.44     2081.81     80.64 o 
   4  12   2      748.13      696.84     68.23 o 
   5  12   2     4170.60     4579.54    134.01 o 
   6  12   2      388.17       45.26    146.00 o 
   7  12   2     2385.77     2081.12    202.22 o 
   8  12   2     3697.85     3799.38    260.50 o 
   9  12   2      151.30        3.49    117.05 o 
  10  12   2       47.92     -150.04    113.23 o 
  11  12   2      953.74      545.36    123.60 o 
  12  12   2       64.56      -78.13    113.90 o 
  13  12   2       35.34      -75.52    116.77 o 
  14  12   2       20.90       26.35    122.27 o 
  15  12   2       13.41       79.68    153.25 o 
   1  13   2      290.40      137.31     42.39 o 
   2  13   2       31.73      -15.87     41.20 o 
   3  13   2      560.01      516.49     53.11 o 
   4  13   2     5946.17     6035.90    159.21 o 
   5  13   2     2043.47     2105.75    139.63 o 
   6  13   2     4074.70     3777.05    211.99 o 
   7  13   2       22.53      151.82    118.89 o 
   8  13   2      110.01       95.13    111.78 o 
   9  13   2      254.93      254.14    109.22 o 
  10  13   2       17.13        3.96    105.64 o 
  11  13   2      184.66      -83.45    116.87 o 
  12  13   2       96.25     -166.75    120.83 o 
  13  13   2      315.69      144.07    117.58 o 
   0  14   2       29.76      101.53     65.34 o 
   1  14   2      290.74      376.68     54.54 o 
   2  14   2     3232.00     2881.16    106.20 o 
   3  14   2       20.86       41.88     51.78 o 
   4  14   2      125.91      110.10     54.52 o 
   5  14   2     4104.91     3614.79    155.85 o 
   6  14   2      150.32      -31.18    110.14 o 
   7  14   2       61.31       25.98    124.61 o 
   8  14   2      651.53      426.19    130.33 o 
   9  14   2      493.38      313.82    130.82 o 
  10  14   2     1531.77     1248.35    129.31 o 
  11  14   2       31.10     -173.30    115.53 o 
  12  14   2       76.89     -150.40    100.26 o 
   1  15   2       18.89       72.36     53.76 o 
   2  15   2      290.43      469.50     84.35 o 
   3  15   2       36.99       92.34    101.22 o 
   4  15   2        6.63       30.92     71.53 o 
   5  15   2      240.49      187.71    115.61 o 
   6  15   2      105.79      123.82    116.55 o 
   7  15   2      413.81      416.87    146.37 o 
   8  15   2      202.87        8.71    101.07 o 
   9  15   2      165.52      -96.83    107.39 o 
  10  15   2     1270.09      596.89    166.48 o 
  11  15   2       17.50     -180.87    120.58 o 
   0  16   2     1400.78     1470.29    337.66 o 
   1  16   2       15.48      -22.12     97.32 o 
   2  16   2     2677.38     2877.79    171.57 o 
   3  16   2      244.71      331.28     98.59 o 
   4  16   2     1034.57     1030.69    124.17 o 
   5  16   2      828.51      563.52    174.77 o 
   6  16   2        1.74       52.60     99.22 o 
   7  16   2      886.22      553.13    141.22 o 
   8  16   2      125.16      -59.40    112.98 o 
   9  16   2      221.47      -22.03    102.06 o 
   1  17   2        8.90       98.78    119.39 o 
   2  17   2        3.60      170.93    135.59 o 
   3  17   2      830.32     1021.24    126.06 o 
   4  17   2     1463.42     1356.50    158.60 o 
   5  17   2       59.46     -139.92    110.27 o 
   6  17   2      611.62      424.78    102.07 o 
   1   1   3    14068.58    15165.31    113.89 o 
   2   1   3    34756.73    35453.96    194.94 o 
   3   1   3      608.79      532.93     21.27 o 
   4   1   3    14192.87    14439.25    140.06 o 
   5   1   3      365.01      400.29     25.24 o 
   6   1   3    40924.07    40330.14    271.01 o 
   7   1   3     4377.55     4283.30    100.89 o 
   8   1   3     2470.90     2514.34    125.53 o 
   9   1   3     1529.65     1509.04     90.95 o 
  10   1   3     9072.38     8985.45    186.85 o 
  11   1   3       14.41       89.15     51.50 o 
  12   1   3     2059.76     2208.05    109.11 o 
  13   1   3      136.39      120.94     56.05 o 
  14   1   3     8299.26     8230.46    214.27 o 
  15   1   3      917.67      951.91     95.03 o 
  16   1   3      412.05      406.15     79.97 o 
  17   1   3      267.54      224.24     78.99 o 
  18   1   3     2495.14     2816.95    154.76 o 
  19   1   3       61.09      140.00     84.47 o 
  20   1   3       25.99       90.68    104.88 o 
   0   2   3   137370.09   135596.75    452.69 o 
   1   2   3    55189.61    57256.12    171.12 o 
   2   2   3       58.54      105.94      9.86 o 
   3   2   3    10796.09    11061.22     83.86 o 
   4   2   3     6836.29     7208.24     93.15 o 
   5   2   3     5745.65     6290.97     92.18 o 
   6   2   3     6306.59     6751.81    101.18 o 
   7   2   3     8528.80     8561.46    191.30 o 
   8   2   3      277.60      231.26     33.61 o 
   9   2   3     2118.17     2128.20     83.33 o 
  10   2   3     2100.17     2167.67     90.60 o 
  11   2   3    12467.75    12049.44    191.96 o 
  12   2   3     9880.50     9652.39    181.85 o 
  13   2   3     3233.05     3122.04    115.02 o 
  14   2   3        8.41       -5.01     53.08 o 
  15   2   3      123.20      142.12     55.57 o 
  16   2   3        4.51      -24.81     59.99 o 
  17   2   3        9.62      132.37     78.63 o 
  18   2   3        1.84       51.38     78.64 o 
  19   2   3      678.65      959.35    136.02 o 
  20   2   3      206.21      178.71    105.77 o 
   1   3   3    50979.08    52033.93    173.32 o 
   2   3   3    33199.81    34251.60    134.05 o 
   3   3   3    45399.18    47995.58    228.12 o 
   4   3   3    11333.03    10894.70     96.55 o 
   5   3   3     1853.61     1848.17     44.83 o 
   6   3   3    19590.98    19131.16    159.90 o 
   7   3   3    20792.92    20911.40    214.50 o 
   8   3   3    11367.61    11489.97    155.38 o 
   9   3   3      986.69     1127.20     59.39 o 
  10   3   3     1542.79     1439.99     76.92 o 
  11   3   3     2063.57     1967.44     86.22 o 
  12   3   3      152.22      230.77     50.28 o 
  13   3   3     2152.35     2275.51    100.58 o 
  14   3   3      749.34      630.56     68.38 o 
  15   3   3     3890.59     4121.77    139.90 o 
  16   3   3       31.85       71.37     56.64 o 
  17   3   3       12.69       58.09     73.98 o 
  18   3   3      112.24      135.27     93.01 o 
  19   3   3      780.98      747.98    126.59 o 
   0   4   3    73178.33    75754.45    400.66 o 
   1   4   3     8401.83     8428.22     69.93 o 
   2   4   3     5055.60     5354.06     63.69 o 
   3   4   3    18149.50    18138.81    140.94 o 
   4   4   3    24984.81    24992.05    173.72 o 
   5   4   3     5084.74     5154.86     80.57 o 
   6   4   3     3002.15     2871.54     63.09 o 
   7   4   3     1623.37     2006.36     57.50 o 
   8   4   3     4878.85     4325.69     95.70 o 
   9   4   3    13792.14    14057.02    212.07 o 
  10   4   3      300.33      243.82     49.61 o 
  11   4   3      114.38      102.96     46.32 o 
  12   4   3    20352.46    20162.29    264.42 o 
  13   4   3     1680.02     1680.68     90.65 o 
  14   4   3      148.05      129.62     53.25 o 
  15   4   3     2914.28     2634.96    116.72 o 
  16   4   3       40.81       78.67     60.53 o 
  17   4   3       65.96       -2.53     90.30 o 
  18   4   3      456.79      382.12    115.14 o 
  19   4   3      222.27       14.44    149.48 o 
   1   5   3    11113.82    10926.89    109.58 o 
   2   5   3    17440.10    17794.66    115.03 o 
   3   5   3     4564.47     4371.65     72.75 o 
   4   5   3    24316.99    23756.44    186.54 o 
   5   5   3    15350.25    14772.62    158.59 o 
   6   5   3     5684.70     5249.81    113.61 o 
   7   5   3     2491.47     2336.93    137.14 o 
   8   5   3    24974.24    24044.76    310.32 o 
   9   5   3     6329.26     5915.88    136.77 o 
  10   5   3      210.61      233.34     64.91 o 
  11   5   3     4096.55     4046.91    129.94 o 
  12   5   3     1015.26      851.02     69.26 o 
  13   5   3     4461.46     4595.09    141.36 o 
  14   5   3     2488.15     2277.47    107.84 o 
  15   5   3       96.62       14.81     64.34 o 
  16   5   3     5806.71     6101.16    182.72 o 
  17   5   3      898.16      840.68    159.21 o 
  18   5   3       48.07      -42.83    137.59 o 
  19   5   3     1776.88     1989.52    204.36 o 
   0   6   3      141.08      255.86     25.07 o 
   1   6   3      462.79      452.36     33.34 o 
   2   6   3   108521.31   110209.91    395.45 o 
   3   6   3    36374.35    37499.03    235.64 o 
   4   6   3     9667.95    10162.58    154.71 o 
   5   6   3    10698.27    10228.00    156.11 o 
   6   6   3    14727.67    15530.92    234.52 o 
   7   6   3     9958.96    10368.93    196.99 o 
   8   6   3       63.20      -17.43     38.69 o 
   9   6   3     4484.22     5179.97    125.13 o 
  10   6   3    14854.89    13881.67    320.61 o 
  11   6   3     1503.42     1410.09     72.44 o 
  12   6   3      184.81      165.43     81.18 o 
  13   6   3      653.74      430.69     55.74 o 
  14   6   3      650.01      751.38     82.91 o 
  15   6   3     1945.41     1885.79    109.08 o 
  16   6   3      531.46      383.80     80.27 o 
  17   6   3      184.65      187.48     84.93 o 
  18   6   3       92.01       19.46    118.83 o 
  19   6   3        4.26      -23.27    199.07 o 
   1   7   3     2309.56     2031.97     54.84 o 
   2   7   3    12947.42    14175.76    138.82 o 
   3   7   3     2849.12     2953.32     63.43 o 
   4   7   3     2976.49     3421.13     85.27 o 
   5   7   3     1216.73     1193.24     63.66 o 
   6   7   3      875.85      900.88     69.61 o 
   7   7   3     7176.93     7178.40    171.42 o 
   8   7   3       11.18      -66.55     44.37 o 
   9   7   3      178.38      235.87     54.56 o 
  10   7   3     5803.00     5490.59    165.80 o 
  11   7   3     3144.61     2831.66    140.04 o 
  12   7   3       57.57        7.67     58.61 o 
  13   7   3      742.15      654.88     73.59 o 
  14   7   3      464.19      370.89     69.28 o 
  15   7   3      339.49      422.91     78.39 o 
  16   7   3        6.09      -20.42     77.99 o 
  17   7   3      119.14      119.23     77.24 o 
  18   7   3       25.22       16.59    131.17 o 
   0   8   3     2425.31     2279.10     75.50 o 
   1   8   3    22000.28    21910.63    183.88 o 
   2   8   3    14975.00    14402.00    174.80 o 
   3   8   3    32249.00    34790.26    231.29 o 
   4   8   3      189.99      217.46     23.10 o 
   5   8   3     6441.96     6035.67    121.67 o 
   6   8   3     2038.47     2072.48     77.50 o 
   7   8   3     4683.13     4444.61    146.46 o 
   8   8   3     1305.49     1211.63     80.50 o 
   9   8   3      312.79      253.35     51.78 o 
  10   8   3     5520.09     5475.46    168.09 o 
  11   8   3     2528.86     2592.72    168.86 o 
  12   8   3     3014.06     3083.01    164.88 o 
  13   8   3      600.26      472.44     94.65 o 
  14   8   3     2021.72     2285.29    153.19 o 
  15   8   3        6.53     -115.96    110.19 o 
  16   8   3       16.13      -14.90     95.23 o 
  17   8   3        8.17       32.19     87.76 o 
  18   8   3       31.23      206.51    138.02 o 
   1   9   3     4907.02     5224.21     98.86 o 
   2   9   3      167.70      169.80     39.39 o 
   3   9   3    17590.94    17726.48    187.37 o 
   4   9   3     1213.35     1175.58     47.31 o 
   5   9   3    10237.55     9844.30    162.87 o 
   6   9   3      392.51      443.77     47.10 o 
   7   9   3     2011.56     2258.29    115.30 o 
   8   9   3     5508.83     4730.20    154.66 o 
   9   9   3      274.14      183.65    113.22 o 
  10   9   3      110.90       46.66     93.94 o 
  11   9   3       40.52      -55.13     92.84 o 
  12   9   3       78.92       36.24     82.43 o 
  13   9   3       15.08      -29.98     93.06 o 
  14   9   3       47.41      -99.24     91.42 o 
  15   9   3      778.10      637.71    110.44 o 
  16   9   3        5.77       15.08     93.68 o 
  17   9   3      273.24      221.55    105.58 o 
   0  10   3      103.53      125.68     40.62 o 
   1  10   3     4915.80     4629.24    112.07 o 
   2  10   3    20558.58    20635.56    204.20 o 
   3  10   3        0.02       34.89     37.35 o 
   4  10   3       47.71      -26.94     46.08 o 
   5  10   3       78.39       88.82     14.70 o 
   6  10   3     5025.89     4956.88    150.78 o 
   7  10   3     2566.45     2380.06    117.24 o 
   8  10   3      965.72      897.89    117.90 o 
   9  10   3      675.19      574.21    109.65 o 
  10  10   3     2644.33     3146.99    221.43 o 
  11  10   3       62.49      -25.99    117.17 o 
  12  10   3      392.83      242.04    106.48 o 
  13  10   3       15.84      -70.73     95.24 o 
  14  10   3      581.65      457.51    107.21 o 
  15  10   3      302.30      289.64    105.37 o 
  16  10   3        2.47      -53.06    106.81 o 
   1  11   3       12.03       26.32     34.53 o 
   2  11   3      496.58      559.48     45.40 o 
   3  11   3       25.41       41.09     37.40 o 
   4  11   3    23283.90    22970.08    283.21 o 
   5  11   3       50.81       76.59     27.22 o 
   6  11   3     1598.99     1940.63    137.71 o 
   7  11   3      923.01      666.13    148.55 o 
   8  11   3     8835.26     9264.11    395.07 o 
   9  11   3      243.78      216.41    113.25 o 
  10  11   3     1285.24      900.12    151.64 o 
  11  11   3      423.93      483.10    237.10 o 
  12  11   3      796.95      427.08    114.28 o 
  13  11   3      140.33      -99.30    108.39 o 
  14  11   3     1094.52      964.48    126.00 o 
  15  11   3      272.03       90.57    122.19 o 
   0  12   3    12587.66    13136.61    263.64 o 
   1  12   3     1854.29     1926.44     69.61 o 
   2  12   3     3011.42     3010.89     86.50 o 
   3  12   3      283.73      155.00     36.74 o 
   4  12   3     2314.86     2529.69    107.08 o 
   5  12   3      365.01      398.87     92.99 o 
   6  12   3      295.30      562.36    100.64 o 
   7  12   3       66.01      -31.31    109.66 o 
   8  12   3     3506.57     3886.13    263.86 o 
   9  12   3      327.69      485.83    153.88 o 
  10  12   3      864.64      601.61    154.35 o 
  11  12   3      516.64      242.08    109.59 o 
  12  12   3     3946.95     4339.27    264.09 o 
  13  12   3       35.35       37.39    118.92 o 
  14  12   3      772.45      525.49    123.80 o 
   1  13   3       19.73       37.71     37.72 o 
   2  13   3     5775.46     6050.21    124.17 o 
   3  13   3     1477.22     1362.62     70.34 o 
   4  13   3      558.48      570.87    101.76 o 
   5  13   3      612.19      557.43    108.87 o 
   6  13   3     1961.38     2310.57    207.77 o 
   7  13   3       16.61      -41.63    115.07 o 
   8  13   3      253.38      186.24    126.79 o 
   9  13   3      141.50       52.59    129.34 o 
  10  13   3      716.51      731.11    160.40 o 
  11  13   3       38.76     -105.99    107.54 o 
  12  13   3      119.62       30.21    126.79 o 
  13  13   3      106.68     -120.19    134.98 o 
   0  14   3       29.63       93.09     71.34 o 
   1  14   3     3710.70     4083.31    124.40 o 
   2  14   3     1107.33      867.14     67.83 o 
   3  14   3        0.50       95.99     76.49 o 
   4  14   3     1217.71     1041.67     94.84 o 
   5  14   3      588.32      518.29    152.40 o 
   6  14   3      378.18      281.73    107.71 o 
   7  14   3      443.27      430.50    138.99 o 
   8  14   3      134.00        9.66    129.26 o 
   9  14   3     1245.27     1199.52    184.84 o 
  10  14   3       26.80     -111.55    177.18 o 
  11  14   3      266.96      224.50    121.00 o 
  12  14   3       25.26     -136.26    128.64 o 
   1  15   3      255.17      337.88     86.31 o 
   2  15   3      303.62      400.04     70.49 o 
   3  15   3     1441.40     1628.81    117.59 o 
   4  15   3      104.80      103.14     75.25 o 
   5  15   3     2961.13     3163.93    181.22 o 
   6  15   3     3615.40     3355.52    193.04 o 
   7  15   3      414.35      448.48    117.41 o 
   8  15   3       74.64      -51.28    120.85 o 
   9  15   3      388.19      217.20    107.44 o 
  10  15   3      163.31     -104.72    117.99 o 
   0  16   3       51.89      173.81    117.18 o 
   1  16   3      747.51      924.21     99.47 o 
   2  16   3      254.10      251.04    125.55 o 
   3  16   3       87.59       82.20     76.60 o 
   4  16   3      154.26       79.26    119.32 o 
   5  16   3       16.26     -204.26    136.17 o 
   6  16   3      393.18      166.82    116.12 o 
   7  16   3      257.16      -21.97    116.03 o 
   8  16   3        0.94     -177.16    118.11 o 
   1  17   3      392.83      454.48    167.06 o 
   2  17   3        6.66      337.00    140.66 o 
   3  17   3      284.24      197.07    172.58 o 
   4  17   3       13.65      184.64    130.31 o 
   5  17   3       49.48      -42.95    181.47 o 
   0   0   4    16916.28    18603.55    188.11 o 
   1   0   4    41527.46    42885.57    245.10 o 
   2   0   4    81925.14    82206.12    564.52 o 
   3   0   4    13037.71    12746.09    226.94 o 
   4   0   4    13997.04    14727.08    170.03 o 
   5   0   4    35859.71    33661.92    458.78 o 
   6   0   4    12548.38    12345.86    192.84 o 
   7   0   4    80220.46    79897.93    351.09 o 
   8   0   4    16665.89    15154.75    460.35 o 
   9   0   4    53333.83    52865.70    476.00 o 
  10   0   4    33725.30    32394.85    496.34 o 
  11   0   4    19583.57    19271.29    354.68 o 
  12   0   4     1767.81     1610.12     95.45 o 
  13   0   4     9509.15     9297.99    202.03 o 
  14   0   4     6584.42     6887.42    179.88 o 
  15   0   4      768.51      751.26    122.51 o 
  16   0   4      474.17      552.61    147.25 o 
  17   0   4        3.45       -2.99    112.48 o 
  18   0   4      532.27      410.69    143.07 o 
  19   0   4     1126.87     1492.45    181.07 o 
  20   0   4        3.66       -8.53    127.01 o 
   1   1   4     5594.46     5695.50     55.72 o 
   2   1   4       35.50       47.76     13.12 o 
   3   1   4    21846.03    21764.81    162.72 o 
   4   1   4   214274.95   215794.05   1107.56 o 
   5   1   4   111304.68   109520.55    659.05 o 
   6   1   4     3571.33     3517.13     83.17 o 
   7   1   4    14439.90    14896.29    153.70 o 
   8   1   4     3513.29     3844.02     97.97 o 
   9   1   4     1137.08     1094.87     44.25 o 
  10   1   4     8399.18     7848.87    169.95 o 
  11   1   4      213.97      168.06     24.18 o 
  12   1   4     9053.11     8669.89    115.65 o 
  13   1   4     2397.82     2306.44     65.61 o 
  14   1   4     6961.65     6483.02    128.32 o 
  15   1   4       31.23       42.22     41.75 o 
  16   1   4      235.12      160.58     70.21 o 
  17   1   4       45.44       17.52     91.23 o 
  18   1   4     1768.50     1833.47    133.06 o 
  19   1   4      181.35      372.71     95.87 o 
  20   1   4      248.94      103.17    119.79 o 
   0   2   4   202327.14   199512.52    495.02 o 
   1   2   4    42850.86    42331.61    167.42 o 
   2   2   4      194.58      220.78     16.34 o 
   3   2   4    52962.09    52459.38    267.70 o 
   4   2   4      962.99     1082.06     29.11 o 
   5   2   4     1743.70     1695.68     51.37 o 
   6   2   4     5732.05     5125.26    115.84 o 
   7   2   4    15166.55    14997.58    217.84 o 
   8   2   4    18982.24    18207.25    215.02 o 
   9   2   4    10485.46    10183.92    167.59 o 
  10   2   4      570.12      561.50     47.24 o 
  11   2   4     4001.20     4180.08    179.16 o 
  12   2   4       39.39       17.93     35.19 o 
  13   2   4      701.11      540.90     52.64 o 
  14   2   4       26.58      -42.15     42.59 o 
  15   2   4      107.10      123.44     43.63 o 
  16   2   4      196.38      391.35     82.52 o 
  17   2   4     1874.64     2027.33    134.40 o 
  18   2   4      524.87      672.83    119.45 o 
  19   2   4      321.60      404.98    110.45 o 
  20   2   4       13.91      -36.88    105.85 o 
   1   3   4    17119.35    16815.96     97.31 o 
   2   3   4     7448.11     7989.93     75.12 o 
   3   3   4    33673.19    34356.05    158.20 o 
   4   3   4     8132.01     7784.46     75.34 o 
   5   3   4     1881.76     1901.01     54.83 o 
   6   3   4      486.26      639.63     51.97 o 
   7   3   4     6611.53     6104.77    136.86 o 
   8   3   4    15851.37    15604.60    166.89 o 
   9   3   4       98.40       58.41     34.22 o 
  10   3   4      802.55      804.12     53.89 o 
  11   3   4     2201.86     2288.89     87.14 o 
  12   3   4      616.78      538.54     52.83 o 
  13   3   4      138.31       91.21     41.16 o 
  14   3   4       28.25      -36.26     44.25 o 
  15   3   4        6.15      -32.45     47.20 o 
  16   3   4     1719.33     1698.62    119.46 o 
  17   3   4     2518.37     2547.19    180.34 o 
  18   3   4        7.68      -88.44    150.89 o 
  19   3   4      120.53      118.85    105.23 o 
   0   4   4    10224.49    11453.86    134.97 o 
   1   4   4    37034.04    36640.92    181.26 o 
   2   4   4      189.45      178.73     15.59 o 
   3   4   4     9559.16     9293.10     87.69 o 
   4   4   4    22143.06    23047.79    177.68 o 
   5   4   4     4144.30     3950.22     68.16 o 
   6   4   4      605.67      715.99     33.36 o 
   7   4   4     2251.43     2192.59     65.38 o 
   8   4   4      375.95      357.55     36.90 o 
   9   4   4      354.46      421.09     53.31 o 
  10   4   4      389.93      372.07     45.39 o 
  11   4   4      792.52      763.98     66.44 o 
  12   4   4    10542.23    10328.65    182.87 o 
  13   4   4       31.82      -54.01     44.74 o 
  14   4   4      345.57      299.80     51.24 o 
  15   4   4     1007.39      944.84     70.95 o 
  16   4   4        1.66        8.59     59.61 o 
  17   4   4      250.40      233.90    102.66 o 
  18   4   4       15.25     -107.80    118.02 o 
  19   4   4       37.73       29.08    253.60 o 
   1   5   4    16948.57    16949.09    121.28 o 
   2   5   4      330.58      350.12     22.90 o 
   3   5   4     2147.14     2410.93     46.09 o 
   4   5   4    13216.02    12778.20    164.16 o 
   5   5   4     5856.65     5535.41     94.64 o 
   6   5   4     3012.11     3350.58     77.85 o 
   7   5   4     3405.14     3720.26    119.14 o 
   8   5   4     8515.42     8421.07    280.70 o 
   9   5   4      416.69      543.67     47.03 o 
  10   5   4     6042.46     6227.47    214.78 o 
  11   5   4     5355.90     4683.41    132.27 o 
  12   5   4       80.24      135.42     46.92 o 
  13   5   4     4069.48     4267.32    122.75 o 
  14   5   4      368.80      514.12     76.49 o 
  15   5   4        7.74       -8.42     98.52 o 
  16   5   4     1448.75     1460.71    100.05 o 
  17   5   4       10.97       56.47     98.95 o 
  18   5   4       43.78      138.05    127.23 o 
  19   5   4        6.38        9.61    143.18 o 
   0   6   4    24816.94    25054.91    255.20 o 
   1   6   4    39360.86    37735.44    340.21 o 
   2   6   4    14788.69    14458.64    125.62 o 
   3   6   4    13390.82    13419.95    114.12 o 
   4   6   4    10833.89    10950.17    147.47 o 
   5   6   4       25.62      -11.18     28.39 o 
   6   6   4      532.08      662.67     47.99 o 
   7   6   4     5321.38     5456.53    150.80 o 
   8   6   4     3409.97     3725.31    126.55 o 
   9   6   4    15849.33    16368.78    327.43 o 
  10   6   4     4755.62     4922.63    192.82 o 
  11   6   4    10581.82    10658.61    438.10 o 
  12   6   4     4743.98     4803.66    169.39 o 
  13   6   4     1840.60     2045.51    146.64 o 
  14   6   4        9.60      -63.08     83.20 o 
  15   6   4      816.21      959.05     89.66 o 
  16   6   4       13.72      -56.21     70.21 o 
  17   6   4       67.12       93.88    180.71 o 
  18   6   4      161.44      319.67    130.05 o 
   1   7   4     2156.87     2083.05     52.18 o 
   2   7   4    39267.26    38726.92    264.78 o 
   3   7   4    32024.04    30705.33    216.72 o 
   4   7   4      183.19      185.07     32.66 o 
   5   7   4    13857.83    13239.46    193.93 o 
   6   7   4    32607.15    32208.91    301.47 o 
   7   7   4    12578.59    13442.25    241.06 o 
   8   7   4      681.34      715.56     69.12 o 
   9   7   4     7416.77     7897.24    253.27 o 
  10   7   4       63.14      -65.76     73.99 o 
  11   7   4     2255.59     2442.23    136.32 o 
  12   7   4       18.73     -107.69     79.34 o 
  13   7   4      317.34      112.98     83.28 o 
  14   7   4     2373.68     2334.12    133.22 o 
  15   7   4     1603.04     1784.97    165.63 o 
  16   7   4      777.41      726.13    112.53 o 
  17   7   4      760.54      740.80    113.76 o 
  18   7   4      236.68      403.33    137.36 o 
   0   8   4      126.35      109.50     50.22 o 
   1   8   4       15.85       -2.65     20.30 o 
   2   8   4     3710.09     3630.24    101.26 o 
   3   8   4     5198.63     5417.66     90.60 o 
   4   8   4      189.69      178.75     30.46 o 
   5   8   4      244.14      193.00     37.08 o 
   6   8   4     7785.48     7486.71    156.93 o 
   7   8   4      142.42       21.47     52.65 o 
   8   8   4     1662.19     1495.19     95.81 o 
   9   8   4      388.29      314.62     86.39 o 
  10   8   4      998.93      964.63    114.70 o 
  11   8   4      162.12       62.39     93.37 o 
  12   8   4     2048.96     2067.49    160.94 o 
  13   8   4       44.27     -128.85    104.30 o 
  14   8   4     1519.68     1324.10    126.93 o 
  15   8   4       28.84       88.58    105.63 o 
  16   8   4      178.66      137.49    102.91 o 
  17   8   4      165.34      139.69     96.85 o 
   1   9   4     5194.71     5203.86     97.74 o 
   2   9   4        9.02        2.07     28.91 o 
   3   9   4    12651.04    12146.79    165.01 o 
   4   9   4       44.53        6.60     35.40 o 
   5   9   4     2443.69     2483.32     97.80 o 
   6   9   4     3651.74     3694.48    105.60 o 
   7   9   4       97.95      146.09     57.00 o 
   8   9   4     3610.25     4022.53    262.70 o 
   9   9   4     5132.83     5171.54    287.54 o 
  10   9   4      656.71      598.96    137.62 o 
  11   9   4      424.58      347.51    102.32 o 
  12   9   4        8.99      -61.24    100.45 o 
  13   9   4       17.85      -44.79     98.66 o 
  14   9   4      433.74      262.70     95.02 o 
  15   9   4      568.90      363.10    105.81 o 
  16   9   4      162.88       79.81    106.03 o 
  17   9   4       17.98      -52.36     97.29 o 
   0  10   4    26304.98    26629.98    385.82 o 
   1  10   4     3889.60     3924.31     91.39 o 
   2  10   4      141.51      106.62     31.99 o 
   3  10   4      708.50      586.81     52.48 o 
   4  10   4      221.55      182.88     38.01 o 
   5  10   4     3873.45     3334.10    118.37 o 
   6  10   4     3668.54     3943.91    130.42 o 
   7  10   4       74.78      -44.35    121.73 o 
   8  10   4     3618.63     3451.72    196.05 o 
   9  10   4     6831.38     6507.94    262.82 o 
  10  10   4      955.78      946.13    128.11 o 
  11  10   4      326.98      454.62    164.45 o 
  12  10   4       25.31     -118.66    118.70 o 
  13  10   4     1007.22      806.74    121.69 o 
  14  10   4      346.01      268.82    113.29 o 
  15  10   4      308.60      335.18    206.03 o 
  16  10   4        1.81      -84.60    123.72 o 
   1  11   4       10.00        7.42     35.39 o 
   2  11   4      814.60     1008.69     53.26 o 
   3  11   4      200.81      166.32     35.97 o 
   4  11   4     5150.35     5414.52    134.32 o 
   5  11   4     3345.76     3432.05    156.58 o 
   6  11   4     1482.79     1798.12    139.43 o 
   7  11   4     1159.14     1190.80    136.61 o 
   8  11   4      587.78      515.60    110.62 o 
   9  11   4       11.58        4.20     98.11 o 
  10  11   4      407.91      475.10    120.68 o 
  11  11   4      110.07      122.61    121.81 o 
  12  11   4      155.85      195.45    114.70 o 
  13  11   4      749.07      681.89    118.19 o 
  14  11   4      142.71      -45.72    104.05 o 
  15  11   4       34.47      -33.69    107.12 o 
   0  12   4       91.66       67.64     67.75 o 
   1  12   4      155.47      139.23     48.69 o 
   2  12   4      220.77      179.87     38.87 o 
   3  12   4      812.91      898.09     53.75 o 
   4  12   4     6843.74     6958.69    197.46 o 
   5  12   4     5076.97     5534.56    220.74 o 
   6  12   4      213.54      276.66     86.52 o 
   7  12   4      589.85      544.32    230.34 o 
   8  12   4        2.31       75.64    149.92 o 
   9  12   4      340.07      240.06    118.50 o 
  10  12   4      469.86      345.15    158.10 o 
  11  12   4      663.53      891.74    180.19 o 
  12  12   4     1388.81     1790.06    208.92 o 
  13  12   4      306.09      416.99    145.02 o 
  14  12   4      244.97       60.90    111.60 o 
   1  13   4     2029.90     2595.85     98.96 o 
   2  13   4      121.98        4.57     51.30 o 
   3  13   4     1199.20     1248.06     93.63 o 
   4  13   4      232.92      183.18    106.10 o 
   5  13   4      325.53      269.36     91.09 o 
   6  13   4     1279.16     1411.62    134.89 o 
   7  13   4     4682.77     4967.41    292.30 o 
   8  13   4     1044.38     1165.89    174.80 o 
   9  13   4     1021.21      990.68    177.80 o 
  10  13   4      193.10      191.94    121.62 o 
  11  13   4      267.90      193.48    138.95 o 
  12  13   4       27.03      -25.53    145.38 o 
  13  13   4       81.56      171.30    130.83 o 
   0  14   4      293.45      424.40     87.57 o 
   1  14   4      256.92      277.08     53.97 o 
   2  14   4      262.73      344.68     66.93 o 
   3  14   4      471.66      250.04     85.16 o 
   4  14   4       61.25       96.78     81.61 o 
   5  14   4     1314.00     1042.69    139.44 o 
   6  14   4       87.21      176.95    116.92 o 
   7  14   4      904.99     1122.05    235.41 o 
   8  14   4      149.47     -126.30    145.71 o 
   9  14   4      270.63      249.09    320.02 o 
  10  14   4      871.92     1074.75    285.82 o 
  11  14   4      858.34     1055.90    180.37 o 
  12  14   4       25.46     -175.46    147.65 o 
   1  15   4      129.84      203.10     68.27 o 
   2  15   4      295.14      153.83     63.89 o 
   3  15   4     2149.13     1886.17    124.06 o 
   4  15   4      473.60      570.65    104.87 o 
   5  15   4     1593.36     1673.90    140.92 o 
   6  15   4        1.39      -37.55    122.26 o 
   7  15   4     1169.37      901.89    182.40 o 
   8  15   4        4.44       23.89    131.09 o 
   9  15   4       88.25       64.30    156.47 o 
  10  15   4        0.89       68.97    218.73 o 
   0  16   4       18.82      -94.85    119.94 o 
   1  16   4     1984.75     2310.86    151.95 o 
   2  16   4     4417.60     4432.23    161.60 o 
   3  16   4       27.05       34.27    124.54 o 
   4  16   4      200.49      239.76    165.93 o 
   5  16   4      130.21      158.01    143.50 o 
   6  16   4      306.91       92.04    111.27 o 
   7  16   4      644.50      143.13     98.19 o 
   8  16   4      130.12      127.96    134.52 o 
   1  17   4     1091.97     1050.92    222.62 o 
   2  17   4       23.90      113.79    255.38 o 
   3  17   4      498.15      328.44    157.60 o 
   4  17   4      492.69      656.66    112.42 o 
   5  17   4     1409.21     1748.70    153.49 o 
   1   1   5    52922.75    53971.90    203.65 o 
   2   1   5    18635.93    19907.08    138.16 o 
   3   1   5    77909.55    79977.48    336.80 o 
   4   1   5    18017.47    17400.22    163.52 o 
   5   1   5     8190.92     7773.63     81.59 o 
   6   1   5     1227.83     1390.03     81.50 o 
   7   1   5     1110.85     1361.38    108.98 o 
   8   1   5    11413.93    11186.47    243.09 o 
   9   1   5    20874.01    20356.28    211.94 o 
  10   1   5      235.21      204.52     35.28 o 
  11   1   5     1240.89     1186.69     57.78 o 
  12   1   5      441.30      434.31     45.19 o 
  13   1   5        7.33       12.53     34.84 o 
  14   1   5      287.72      259.82     43.30 o 
  15   1   5     2100.63     2166.03    129.00 o 
  16   1   5      685.17      721.96     91.94 o 
  17   1   5       93.02      102.80     78.39 o 
  18   1   5       70.01      131.95    113.39 o 
  19   1   5      416.22      494.79    118.27 o 
   0   2   5     6089.98     5972.91     94.41 o 
   1   2   5     2481.43     2413.96     46.09 o 
   2   2   5     1188.40     1209.12     36.32 o 
   3   2   5      422.21      428.52     22.18 o 
   4   2   5       49.43       89.44     21.60 o 
   5   2   5      159.96      199.97     23.37 o 
   6   2   5      758.84      745.87     51.60 o 
   7   2   5     3194.60     3221.61    128.93 o 
   8   2   5      389.57      344.35     52.75 o 
   9   2   5    21572.93    20789.69    301.75 o 
  10   2   5     7537.93     7004.57    130.02 o 
  11   2   5     1860.57     1634.67     71.53 o 
  12   2   5     2837.71     2808.55     94.17 o 
  13   2   5    11691.48    11733.32    178.25 o 
  14   2   5       63.10       32.43     39.67 o 
  15   2   5     2871.23     2795.79    115.09 o 
  16   2   5      241.32      250.44     75.44 o 
  17   2   5     2442.74     2402.16    143.33 o 
  18   2   5      475.36      362.29    116.85 o 
  19   2   5       34.68       87.03    105.16 o 
   1   3   5     1132.64     1442.58     39.35 o 
   2   3   5     6733.82     7102.25     78.67 o 
   3   3   5      564.44      542.41     26.32 o 
   4   3   5     6625.08     6484.44     95.42 o 
   5   3   5    18738.10    19336.99    159.59 o 
   6   3   5     3340.49     2830.85     64.08 o 
   7   3   5     6140.94     6317.24    167.18 o 
   8   3   5     1799.69     1784.52     99.36 o 
   9   3   5      289.05      268.03     43.72 o 
  10   3   5     1328.60     1369.00     76.97 o 
  11   3   5    15976.87    15475.56    306.05 o 
  12   3   5      631.84      458.88     50.79 o 
  13   3   5     6127.40     6232.86    145.60 o 
  14   3   5      112.98      113.59     45.34 o 
  15   3   5     1830.39     1901.02     87.82 o 
  16   3   5       69.95       78.04     69.19 o 
  17   3   5      107.61      162.66     97.94 o 
  18   3   5      206.12      176.16     98.19 o 
  19   3   5      473.16      176.17    106.16 o 
   0   4   5     7692.50     8009.88    120.91 o 
   1   4   5      340.46      300.64     23.95 o 
   2   4   5     4510.36     5081.92     68.64 o 
   3   4   5    46654.36    45790.90    267.45 o 
   4   4   5     3892.36     3874.52     73.12 o 
   5   4   5    32671.96    32795.30    305.21 o 
   6   4   5     5086.88     5065.36     75.48 o 
   7   4   5      457.78      447.44     42.13 o 
   8   4   5      700.96      995.34     58.32 o 
   9   4   5     8611.68     8723.44    220.56 o 
  10   4   5      936.98     1226.12    125.01 o 
  11   4   5    22727.63    22334.91    290.24 o 
  12   4   5      196.43      230.11     53.51 o 
  13   4   5     1221.73     1183.83     86.41 o 
  14   4   5     2659.67     2451.32     95.15 o 
  15   4   5       45.28      -28.43     50.21 o 
  16   4   5       33.22     -177.49    150.28 o 
  17   4   5       10.90      134.15    113.37 o 
  18   4   5       45.71      -75.25    105.27 o 
  19   4   5      467.16      426.66    381.28 o 
   1   5   5    67463.37    66250.88    338.76 o 
   2   5   5     7780.21     8074.35    120.45 o 
   3   5   5      705.74      749.98     29.93 o 
   4   5   5      559.48      564.16     30.98 o 
   5   5   5     3050.40     2699.05     81.36 o 
   6   5   5       47.48       45.59     21.35 o 
   7   5   5    47112.79    46563.48    339.83 o 
   8   5   5      500.55      509.68     57.19 o 
   9   5   5       31.31       23.80     26.04 o 
  10   5   5     7248.54     6734.67    159.31 o 
  11   5   5       19.57      -26.19     44.10 o 
  12   5   5        4.05        9.49     49.12 o 
  13   5   5      111.49      136.10     56.03 o 
  14   5   5      486.16      731.75     99.71 o 
  15   5   5     1437.77     1583.70    136.50 o 
  16   5   5      163.91       44.92    140.85 o 
  17   5   5      932.86     1342.52    152.25 o 
  18   5   5      693.42     1095.47    574.22 o 
  19   5   5       60.39      243.79    427.84 o 
   0   6   5    12534.96    11599.80    193.07 o 
   1   6   5      739.48      619.57     35.29 o 
   2   6   5     7685.15     7419.33     95.89 o 
   3   6   5       43.41      166.82     24.76 o 
   4   6   5      705.73      585.45     45.39 o 
   5   6   5     2051.07     2392.20     74.63 o 
   6   6   5    18494.03    19043.38    206.07 o 
   7   6   5    34424.47    34830.09    565.74 o 
   8   6   5       26.18       45.60     62.26 o 
   9   6   5     1453.63     1394.11    108.56 o 
  10   6   5     1674.93     1522.47    120.63 o 
  11   6   5    10524.86    10518.99    287.93 o 
  12   6   5      490.70      472.23     89.35 o 
  13   6   5        3.75       -7.72     81.20 o 
  14   6   5      962.31     1056.34    125.99 o 
  15   6   5     1374.25     1370.68    166.24 o 
  16   6   5       88.98      142.27     78.22 o 
  17   6   5     1751.43     1818.18    215.39 o 
  18   6   5        8.62      195.07    156.23 o 
   1   7   5     6057.66     6262.57    123.88 o 
   2   7   5     8049.74     7643.37    133.05 o 
   3   7   5       46.06       50.09     19.73 o 
   4   7   5     6433.24     6532.82    169.11 o 
   5   7   5     1057.92     1104.70     73.58 o 
   6   7   5     8356.98     8377.79    156.83 o 
   7   7   5     1063.00     1138.38     73.07 o 
   8   7   5     4497.09     4702.07    150.17 o 
   9   7   5      976.35      705.67     96.06 o 
  10   7   5     4876.47     4640.73    209.52 o 
  11   7   5     5792.20     5657.91    199.87 o 
  12   7   5      275.74       50.24     78.74 o 
  13   7   5      311.44      114.54     86.71 o 
  14   7   5       58.34        7.49     88.15 o 
  15   7   5      129.51      -61.45     94.56 o 
  16   7   5     1795.68     1804.11    198.37 o 
  17   7   5      158.92      156.02    122.58 o 
  18   7   5      145.01      102.84    122.80 o 
   0   8   5     7232.30     6207.03    248.82 o 
   1   8   5     9718.70     9588.55    160.44 o 
   2   8   5    12088.58    12878.17    194.55 o 
   3   8   5     3743.34     3860.45     80.90 o 
   4   8   5     9923.08    10148.98    239.94 o 
   5   8   5    11140.98    10770.77    181.11 o 
   6   8   5     4826.15     4719.06    148.94 o 
   7   8   5     8158.51     8299.71    194.28 o 
   8   8   5     3260.19     3255.73    174.83 o 
   9   8   5     1410.66     1285.63    128.40 o 
  10   8   5     3595.34     3500.93    190.88 o 
  11   8   5     1827.74     1700.25    196.30 o 
  12   8   5     2122.27     2253.96    185.38 o 
  13   8   5     1358.38     1580.26    152.86 o 
  14   8   5      355.17      260.55    143.45 o 
  15   8   5      166.34      151.51     89.93 o 
  16   8   5        3.51      -39.81     95.73 o 
  17   8   5      319.82      106.34    152.43 o 
   1   9   5     1935.42     1683.89     52.46 o 
   2   9   5     7908.43     7643.27    125.15 o 
   3   9   5       73.77       99.59     40.65 o 
   4   9   5      334.17      293.28     31.43 o 
   5   9   5     6728.10     6510.02    148.47 o 
   6   9   5    13281.08    13646.10    270.60 o 
   7   9   5     3151.22     2910.18    111.03 o 
   8   9   5     5460.53     6035.60    235.98 o 
   9   9   5      283.34      258.85     87.00 o 
  10   9   5      469.97      368.94    100.67 o 
  11   9   5     2392.52     2436.20    179.72 o 
  12   9   5     1808.01     1669.60    158.90 o 
  13   9   5      141.30      111.64     93.08 o 
  14   9   5       59.88      156.98    109.14 o 
  15   9   5      470.88      487.53    118.72 o 
  16   9   5      229.32      271.14    106.82 o 
  17   9   5      544.84      551.16    146.59 o 
   0  10   5     1235.78     1109.00    107.66 o 
   1  10   5     2892.34     2539.91    104.51 o 
   2  10   5     1888.97     2037.91     66.34 o 
   3  10   5     4266.50     4088.52    105.61 o 
   4  10   5       11.14       91.71     25.01 o 
   5  10   5     2111.15     2116.97     95.11 o 
   6  10   5     1643.93     1596.35     89.76 o 
   7  10   5    13467.99    13379.04    277.22 o 
   8  10   5      210.43      172.48    109.58 o 
   9  10   5     1264.83     1051.11    144.99 o 
  10  10   5     1351.58     1446.66    149.92 o 
  11  10   5      438.27      524.47    118.37 o 
  12  10   5       69.77        4.16    103.35 o 
  13  10   5      542.74      501.47    125.46 o 
  14  10   5      277.48      184.09    106.60 o 
  15  10   5      486.68      434.46    122.40 o 
  16  10   5      287.17      132.07    106.93 o 
   1  11   5     4452.83     4965.50    147.55 o 
   2  11   5     2194.41     2181.78     82.96 o 
   3  11   5     1557.11     1507.97     59.93 o 
   4  11   5     1068.01      989.49     61.31 o 
   5  11   5    22315.58    21818.69    362.02 o 
   6  11   5     1415.21     1247.27    107.22 o 
   7  11   5     4729.24     5276.73    189.14 o 
   8  11   5       40.73       52.40     89.76 o 
   9  11   5      165.02      229.64    108.08 o 
  10  11   5      785.46      865.63    139.35 o 
  11  11   5        3.71       61.23    116.62 o 
  12  11   5      373.57      331.65    121.33 o 
  13  11   5     3462.02     3418.67    229.95 o 
  14  11   5       10.28     -157.03    108.64 o 
  15  11   5       63.37      -36.19    111.65 o 
   0  12   5      662.86      575.10     97.57 o 
   1  12   5     3181.45     3041.69    114.01 o 
   2  12   5       47.74       35.29     52.04 o 
   3  12   5     1701.24     1962.37     75.50 o 
   4  12   5      192.33      118.53     48.80 o 
   5  12   5       58.24      126.89     79.82 o 
   6  12   5       11.94      120.58     73.01 o 
   7  12   5      292.31      337.61     79.43 o 
   8  12   5       56.99        9.62    109.25 o 
   9  12   5     7567.12     7831.64    312.82 o 
  10  12   5      310.96      292.39    162.17 o 
  11  12   5     1601.64     1798.02    182.00 o 
  12  12   5      158.15       93.83    120.95 o 
  13  12   5       68.77       71.93    126.08 o 
  14  12   5       56.30      -86.82    112.93 o 
   1  13   5     5589.53     5562.45    157.30 o 
   2  13   5      281.86      237.54     55.51 o 
   3  13   5      830.17      855.61     82.99 o 
   4  13   5     1830.55     1793.83    132.95 o 
   5  13   5       37.48       84.05     81.43 o 
   6  13   5     3087.86     3420.98    189.78 o 
   7  13   5      133.90      180.50     94.73 o 
   8  13   5       18.43      232.77    112.00 o 
   9  13   5      505.29      774.71    180.12 o 
  10  13   5      224.09      625.08    188.82 o 
  11  13   5      606.57      838.27    151.11 o 
  12  13   5      204.92      389.63    194.48 o 
  13  13   5        0.93       61.82    138.08 o 
   0  14   5     3246.58     3479.64    202.74 o 
   1  14   5        2.94      -63.56     54.00 o 
   2  14   5      307.77      255.24     68.97 o 
   3  14   5     1581.72     1633.96    134.87 o 
   4  14   5     1095.23     1182.51    141.21 o 
   5  14   5      119.77       64.32     82.25 o 
   6  14   5       91.04      196.90     90.75 o 
   7  14   5       12.67       11.73    147.65 o 
   8  14   5     1997.23     1876.06    220.50 o 
   9  14   5       21.38       21.53    138.07 o 
  10  14   5      518.96      850.08    312.44 o 
  11  14   5     2290.11     2718.21    263.71 o 
  12  14   5      658.48      986.77    198.30 o 
   1  15   5      387.04      324.25     79.81 o 
   2  15   5      167.08       53.34     72.51 o 
   3  15   5     1490.80     1516.96    128.95 o 
   4  15   5     3520.07     3928.70    170.42 o 
   5  15   5      418.98      387.10    131.72 o 
   6  15   5     1491.09     1559.99    130.72 o 
   7  15   5     1497.39     1417.62    348.99 o 
   8  15   5      282.99      453.52    318.96 o 
   9  15   5     1920.80     2114.46    241.86 o 
  10  15   5      156.06      329.01    190.74 o 
   0  16   5       92.60      241.76    123.03 o 
   1  16   5      292.48      285.97    133.71 o 
   2  16   5      750.08      785.44    194.71 o 
   3  16   5        2.01       38.32    111.20 o 
   4  16   5      125.09       87.65     99.68 o 
   5  16   5       83.90      108.24    133.86 o 
   6  16   5        0.65      -39.87     91.30 o 
   7  16   5       37.99     -261.16    185.84 o 
   8  16   5      245.51      410.00    156.94 o 
   1  17   5      120.35      150.71     96.49 o 
   2  17   5      142.47      334.15    146.32 o 
   3  17   5     1688.46     1690.06    252.36 o 
   4  17   5      147.53      138.23    111.25 o 
   0   0   6      148.60       98.21     28.70 o 
   1   0   6    14852.96    14711.66    158.45 o 
   2   0   6     6645.01     6441.02    120.59 o 
   3   0   6    58374.76    59590.25    439.42 o 
   4   0   6      584.32      783.41     61.10 o 
   5   0   6    17775.89    20355.36    244.95 o 
   6   0   6    10487.19    10068.70    272.60 o 
   7   0   6     5023.08     5286.29    285.24 o 
   8   0   6    11296.55    12486.47    449.76 o 
   9   0   6     6918.44     7324.93    366.88 o 
  10   0   6     4351.82     4722.33    311.51 o 
  11   0   6     9018.06     9013.97    440.49 o 
  12   0   6    14007.82    12858.98    541.91 o 
  13   0   6     1372.52     1179.67     73.83 o 
  14   0   6     4164.15     3813.01    261.58 o 
  15   0   6      493.68      577.76    124.16 o 
  16   0   6     3147.70     3510.55    235.42 o 
  17   0   6     1200.63     1210.81    167.42 o 
  18   0   6      998.95      903.39    153.93 o 
  19   0   6       27.24       23.32    248.20 o 
   1   1   6     4092.22     4054.67     62.05 o 
   2   1   6    31242.50    31936.96    189.44 o 
   3   1   6    20643.32    21492.90    187.79 o 
   4   1   6     8368.31     8339.46    121.42 o 
   5   1   6      435.03      328.18     25.97 o 
   6   1   6     5026.35     4722.33     92.02 o 
   7   1   6    17365.55    18912.93    372.72 o 
   8   1   6     6940.57     7172.52    244.15 o 
   9   1   6      235.98      287.99    116.60 o 
  10   1   6     3068.52     3050.66    178.10 o 
  11   1   6      465.50      344.48     50.62 o 
  12   1   6     1148.66     1082.18    175.60 o 
  13   1   6     3439.97     3330.21    156.11 o 
  14   1   6      143.32       86.17     67.12 o 
  15   1   6      800.26      845.86     91.39 o 
  16   1   6     2166.56     1895.29    129.28 o 
  17   1   6      378.93      301.11     84.77 o 
  18   1   6       35.51      -78.69     82.66 o 
  19   1   6       12.89      -72.51    101.65 o 
   0   2   6   168590.72   164721.17   1019.73 o 
   1   2   6    96604.02    96137.58    292.66 o 
   2   2   6    41151.46    41136.95    238.18 o 
   3   2   6     1309.61     1456.05     42.17 o 
   4   2   6      635.48      633.95     30.16 o 
   5   2   6     1613.69     1360.63     54.38 o 
   6   2   6      704.32      681.13     54.28 o 
   7   2   6    14212.79    14746.04    332.18 o 
   8   2   6    15400.41    15546.70    357.87 o 
   9   2   6    33641.96    32677.65    569.76 o 
  10   2   6     7471.38     7277.93    190.65 o 
  11   2   6      499.57      561.21    109.65 o 
  12   2   6        3.30        2.62     46.66 o 
  13   2   6      126.16      243.68     45.77 o 
  14   2   6      112.75      131.37     50.65 o 
  15   2   6       27.46      -59.43     83.78 o 
  16   2   6      194.28      147.17     71.09 o 
  17   2   6      153.19      131.79     74.73 o 
  18   2   6       13.26      -20.14     96.94 o 
  19   2   6       85.45      -66.83    115.97 o 
   1   3   6      489.87      561.37     27.82 o 
   2   3   6     1502.41     1507.96     37.48 o 
   3   3   6    37709.51    36416.10    306.97 o 
   4   3   6      159.34       99.87     26.54 o 
   5   3   6    58805.60    56851.83    545.10 o 
   6   3   6    16783.30    17366.18    253.00 o 
   7   3   6    16243.64    16511.40    217.14 o 
   8   3   6     6220.19     6677.18    182.52 o 
   9   3   6     3276.65     2907.07    205.71 o 
  10   3   6     5556.51     5361.59    174.20 o 
  11   3   6       57.30        6.87     41.72 o 
  12   3   6     2563.15     2901.60    119.23 o 
  13   3   6     9575.01     9319.87    206.87 o 
  14   3   6     1772.88     1794.26    104.08 o 
  15   3   6     2389.64     2403.74    110.28 o 
  16   3   6      879.36      654.63    113.23 o 
  17   3   6     1860.64     1994.23    169.21 o 
  18   3   6       57.70      -93.74    109.64 o 
  19   3   6     1013.22     1098.70    144.35 o 
   0   4   6      908.10      910.62     59.88 o 
   1   4   6    46441.99    43839.36    169.67 o 
   2   4   6     6158.57     5990.38     73.72 o 
   3   4   6    13591.25    13713.06    142.52 o 
   4   4   6     5258.79     5074.10    107.15 o 
   5   4   6        1.52       21.55     25.07 o 
   6   4   6      156.70      188.25     26.57 o 
   7   4   6     5295.21     5359.24    104.75 o 
   8   4   6     1026.89     1064.40     59.17 o 
   9   4   6    39725.67    38683.30    378.71 o 
  10   4   6    14105.58    14291.31    396.08 o 
  11   4   6    12558.95    12202.78    262.64 o 
  12   4   6      145.93      192.81     53.01 o 
  13   4   6     7434.71     7813.05    335.72 o 
  14   4   6       10.47       50.37     55.22 o 
  15   4   6      879.61      656.28    103.82 o 
  16   4   6        9.85      -57.47    106.78 o 
  17   4   6      791.04      382.99    135.80 o 
  18   4   6      195.78       14.29    104.80 o 
  19   4   6      750.58      763.97    144.71 o 
   1   5   6        4.91       27.21     20.75 o 
   2   5   6     2445.79     2571.40     50.59 o 
   3   5   6    21077.83    21715.47    188.39 o 
   4   5   6     2602.72     2328.35     85.44 o 
   5   5   6    11920.83    11469.48    172.99 o 
   6   5   6    13113.16    12173.84    196.99 o 
   7   5   6      352.23      385.23     36.11 o 
   8   5   6     3157.27     2923.51     68.97 o 
   9   5   6      941.28      895.07     48.58 o 
  10   5   6     3658.26     3617.92     91.67 o 
  11   5   6      844.76      978.39     71.74 o 
  12   5   6     1240.91     1261.54     83.05 o 
  13   5   6      591.82      809.50    110.90 o 
  14   5   6     1136.77     1084.69    116.52 o 
  15   5   6      479.04      562.34     90.98 o 
  16   5   6       33.47      299.67    136.55 o 
  17   5   6       58.98       -0.68    196.70 o 
  18   5   6     1092.76     1468.11    306.34 o 
   0   6   6      679.74      866.94     58.17 o 
   1   6   6       11.96       48.87     21.67 o 
   2   6   6     3479.62     3757.42     77.54 o 
   3   6   6     2356.84     2336.63     82.67 o 
   4   6   6     2410.30     2379.13     72.36 o 
   5   6   6     1278.03     1261.90     83.62 o 
   6   6   6      219.21      348.67     43.60 o 
   7   6   6      535.09      593.40     46.60 o 
   8   6   6      556.51      502.37     56.03 o 
   9   6   6     2621.84     2531.59    104.06 o 
  10   6   6        1.56      -76.51     51.01 o 
  11   6   6     2491.75     1754.13    162.54 o 
  12   6   6      165.85      264.70     89.52 o 
  13   6   6      979.36     1195.90    127.89 o 
  14   6   6     1751.73     1928.87    153.24 o 
  15   6   6      406.76      656.08    112.24 o 
  16   6   6       35.34      125.67     90.63 o 
  17   6   6       77.19      225.60    234.88 o 
  18   6   6       15.70       42.12    254.24 o 
   1   7   6      327.45      389.33     37.37 o 
   2   7   6    16109.84    15432.57    209.00 o 
   3   7   6     6040.47     6355.56    146.06 o 
   4   7   6    23292.65    22138.41    310.81 o 
   5   7   6     2036.01     1939.02    112.38 o 
   6   7   6    15027.40    14408.64    206.36 o 
   7   7   6     2875.07     2643.36     91.72 o 
   8   7   6     4353.13     4234.26    194.67 o 
   9   7   6     4446.17     4214.53    159.40 o 
  10   7   6     3857.07     3764.05    163.40 o 
  11   7   6      993.21      807.67    135.59 o 
  12   7   6        6.86      -56.36     95.84 o 
  13   7   6      308.74      172.03    163.35 o 
  14   7   6      157.74      241.43    116.79 o 
  15   7   6      362.98      258.94    107.24 o 
  16   7   6        0.88       -4.96     98.61 o 
  17   7   6      541.40      339.08    138.62 o 
  18   7   6       13.05      -18.37    160.17 o 
   0   8   6     2959.76     2771.57    123.03 o 
   1   8   6      151.62      118.31     37.53 o 
   2   8   6      409.57      340.16     54.18 o 
   3   8   6     7422.47     7725.95    113.58 o 
   4   8   6      874.65      843.01     40.65 o 
   5   8   6       21.32      -23.14     55.57 o 
   6   8   6    13682.74    13348.18    245.24 o 
   7   8   6       81.23       35.75     51.29 o 
   8   8   6      105.50      138.37     85.88 o 
   9   8   6       13.74      -57.09    115.04 o 
  10   8   6      310.17      240.65     90.89 o 
  11   8   6     2326.17     2567.05    176.19 o 
  12   8   6      679.07      771.02    139.95 o 
  13   8   6       59.03      -58.94    148.28 o 
  14   8   6      465.04      201.97     94.63 o 
  15   8   6        0.07      -86.66    110.40 o 
  16   8   6      157.39      161.40    125.51 o 
  17   8   6       29.14       31.43    201.88 o 
   1   9   6      544.05      517.17     56.30 o 
   2   9   6       41.72       15.73     36.96 o 
   3   9   6     4967.53     5237.98    130.05 o 
   4   9   6     1865.05     1899.68     59.06 o 
   5   9   6     3123.39     2981.69    103.65 o 
   6   9   6      655.58      649.87     61.22 o 
   7   9   6     9890.53    10676.99    262.31 o 
   8   9   6    12210.53    12193.91    333.51 o 
   9   9   6     2923.39     3337.06    223.12 o 
  10   9   6     1187.44     1129.12    182.60 o 
  11   9   6      261.22      457.22    146.47 o 
  12   9   6      139.93      493.66    139.74 o 
  13   9   6       60.78      135.53     96.87 o 
  14   9   6      239.65      236.91    139.14 o 
  15   9   6     2170.76     2738.50    180.86 o 
  16   9   6     1351.91     1568.92    152.83 o 
   0  10   6     1530.06     1547.99    130.77 o 
   1  10   6     4007.75     3624.49    125.17 o 
   2  10   6    15744.44    15900.43    226.77 o 
   3  10   6     8551.61     8977.06    129.98 o 
   4  10   6       70.37      102.57     53.30 o 
   5  10   6      255.71      255.78     58.71 o 
   6  10   6      140.98      208.62     68.79 o 
   7  10   6      882.59     1101.86    100.39 o 
   8  10   6       44.01       40.89     92.67 o 
   9  10   6      704.59      740.06    117.67 o 
  10  10   6     2944.21     3143.73    198.91 o 
  11  10   6     6633.73     7536.98    298.70 o 
  12  10   6      527.91      837.63    142.52 o 
  13  10   6     2842.78     3144.88    221.28 o 
  14  10   6      546.28      343.85    149.38 o 
  15  10   6      273.60      257.89    106.58 o 
  16  10   6      738.88      558.95    138.35 o 
   1  11   6     3319.83     3849.70    133.77 o 
   2  11   6     2748.32     3003.04    116.75 o 
   3  11   6      689.90      605.52     61.71 o 
   4  11   6      860.18      905.11     84.03 o 
   5  11   6      111.51      158.76     70.83 o 
   6  11   6      236.00      297.50     75.61 o 
   7  11   6     7256.88     7387.39    220.47 o 
   8  11   6       14.12       83.59    109.51 o 
   9  11   6      729.30      664.51    132.11 o 
  10  11   6       57.47      116.97    103.50 o 
  11  11   6      233.62      222.81    133.17 o 
  12  11   6        9.09      131.91    123.19 o 
  13  11   6        7.17      -21.78    113.77 o 
  14  11   6      536.42      710.52    146.86 o 
  15  11   6      629.30      610.62    140.53 o 
   0  12   6     4929.90     4887.51    226.19 o 
   1  12   6      962.73     1125.79     88.48 o 
   2  12   6     2102.68     2077.01    123.18 o 
   3  12   6     1337.04     1483.21     80.66 o 
   4  12   6       21.65       66.65     69.40 o 
   5  12   6      672.83      592.13    108.75 o 
   6  12   6      217.15      342.31     80.50 o 
   7  12   6       54.77       25.39     71.17 o 
   8  12   6      203.50      198.78    110.40 o 
   9  12   6     1407.49     2013.34    185.29 o 
  10  12   6      286.72      512.35    127.94 o 
  11  12   6       11.72      209.05    127.58 o 
  12  12   6      998.37     1330.14    171.81 o 
  13  12   6       55.05      237.06    137.32 o 
  14  12   6      244.12      497.61    149.70 o 
   1  13   6      180.24      186.87     58.56 o 
   2  13   6      131.92       77.46     54.69 o 
   3  13   6     1278.69     1228.96    107.78 o 
   4  13   6      648.87      580.48     87.00 o 
   5  13   6     2167.84     2696.81    170.82 o 
   6  13   6      533.14      478.16    105.60 o 
   7  13   6     1398.39     1454.10    126.19 o 
   8  13   6        1.73      196.75    142.52 o 
   9  13   6      836.97     1292.60    169.69 o 
  10  13   6       79.03      272.79    120.64 o 
  11  13   6       61.52      225.81    151.41 o 
  12  13   6      254.77      204.38    130.35 o 
  13  13   6     2349.26     2434.70    215.83 o 
   0  14   6     1895.42     2015.96    229.91 o 
   1  14   6     2587.09     2831.69    148.87 o 
   2  14   6     1825.74     1960.84    129.48 o 
   3  14   6        0.02       23.76     76.51 o 
   4  14   6      340.05      262.45    108.40 o 
   5  14   6      208.56       96.30     80.07 o 
   6  14   6      115.07      137.88     97.82 o 
   7  14   6      980.93     1190.85    142.90 o 
   8  14   6      261.44      372.87    143.35 o 
   9  14   6     1057.58     1442.36    314.52 o 
  10  14   6      409.47      911.33    237.48 o 
  11  14   6      671.38      697.87    201.42 o 
   1  15   6       54.77      -14.93    122.24 o 
   2  15   6      217.57      124.85     77.00 o 
   3  15   6      818.45      843.78    105.40 o 
   4  15   6      194.50      191.17    102.32 o 
   5  15   6      209.14      298.61     94.63 o 
   6  15   6       63.51      267.50    156.39 o 
   7  15   6      706.92      951.15    273.14 o 
   8  15   6      309.23      398.54    146.64 o 
   9  15   6      375.15      585.98    178.38 o 
   0  16   6      568.73      536.52    153.52 o 
   1  16   6     1332.13     1348.95    171.59 o 
   2  16   6       66.94      231.83    105.69 o 
   3  16   6      426.21      512.37    101.10 o 
   4  16   6      360.20      207.10     99.20 o 
   5  16   6      961.18      853.51    179.01 o 
   6  16   6        2.08       90.40    146.25 o 
   7  16   6      166.81      222.39    150.00 o 
   1  17   6        0.29       14.38     92.17 o 
   2  17   6      393.97      580.48    116.44 o 
   3  17   6      178.17      331.30    217.34 o 
   1   1   7    28790.48    27979.53    176.33 o 
   2   1   7      149.05      134.67     19.16 o 
   3   1   7     3507.18     3883.26     74.84 o 
   4   1   7    26564.75    26531.99    271.03 o 
   5   1   7    51294.88    53571.93    564.59 o 
   6   1   7    22904.21    22936.46    173.72 o 
   7   1   7    32580.06    33422.40    946.19 o 
   8   1   7     2810.78     2893.48    167.33 o 
   9   1   7      451.20      449.36    135.89 o 
  10   1   7      485.95      495.17     99.75 o 
  11   1   7      954.13      920.98    129.57 o 
  12   1   7      310.11      354.96    107.61 o 
  13   1   7     1895.22     1940.96    180.01 o 
  14   1   7      618.98      435.60     87.79 o 
  15   1   7      221.56      121.09     70.37 o 
  16   1   7       10.54       20.45     78.09 o 
  17   1   7       80.13       62.51     77.72 o 
  18   1   7       38.20      107.20    105.69 o 
  19   1   7       12.57      -38.80    106.93 o 
   0   2   7     1301.91     1554.90     57.43 o 
   1   2   7     3962.04     3731.87     66.24 o 
   2   2   7     2721.45     2835.96     63.03 o 
   3   2   7    27860.99    28266.15    198.69 o 
   4   2   7     9774.18     9841.57    115.15 o 
   5   2   7      182.72      275.01     53.03 o 
   6   2   7    12905.38    13163.76    179.51 o 
   7   2   7     6625.30     6414.27    234.15 o 
   8   2   7      175.97      148.52     71.41 o 
   9   2   7       12.57      -60.84     80.18 o 
  10   2   7       85.17      180.84    102.20 o 
  11   2   7    17188.51    17741.24    618.51 o 
  12   2   7     1314.11     1360.82    151.32 o 
  13   2   7     1754.79     1584.01    134.19 o 
  14   2   7     2065.59     1884.82    136.84 o 
  15   2   7       90.37        2.30     67.64 o 
  16   2   7      344.27      336.59     89.74 o 
  17   2   7      818.31      786.17    125.78 o 
  18   2   7        0.93      -44.38     97.13 o 
  19   2   7     1449.76     1573.84    166.95 o 
   1   3   7     4487.64     4265.05     90.04 o 
   2   3   7      248.20      273.80     25.46 o 
   3   3   7      247.10      485.66     33.38 o 
   4   3   7     3731.23     3775.55     87.01 o 
   5   3   7     3981.68     3832.73    111.80 o 
   6   3   7     2489.28     2442.67     88.61 o 
   7   3   7     1536.63     1374.78     84.93 o 
   8   3   7     2973.74     3078.08    379.88 o 
   9   3   7        1.88      131.05     91.66 o 
  10   3   7     8180.94     8661.67    454.62 o 
  11   3   7      258.31      266.39    104.56 o 
  12   3   7      712.74      890.19     74.29 o 
  13   3   7     3348.01     3349.80    132.46 o 
  14   3   7      618.52      704.71     77.44 o 
  15   3   7     3254.03     3236.63    181.19 o 
  16   3   7     1373.99     1233.79    143.55 o 
  17   3   7      354.91      183.19    103.11 o 
  18   3   7      489.11      520.53    122.34 o 
  19   3   7       49.24      -39.62     98.16 o 
   0   4   7    14056.56    13511.58    153.49 o 
   1   4   7    37478.84    37738.94    224.28 o 
   2   4   7    31978.76    32245.47    199.27 o 
   3   4   7    20966.30    21933.10    197.26 o 
   4   4   7      842.03      962.59     69.31 o 
   5   4   7    25205.41    24129.95    321.50 o 
   6   4   7    17062.66    17072.96    284.79 o 
   7   4   7     6552.70     6593.65    142.68 o 
   8   4   7     1209.07     1360.03     94.82 o 
   9   4   7    10801.39    11074.87    258.51 o 
  10   4   7     2164.44     2083.46    126.40 o 
  11   4   7     1142.52     1070.84     75.45 o 
  12   4   7        1.21       46.11     49.10 o 
  13   4   7     2212.18     2206.12    112.65 o 
  14   4   7     1777.33     1804.35    104.62 o 
  15   4   7     1863.66     2249.73    268.54 o 
  16   4   7        4.09      164.86    179.44 o 
  17   4   7      116.29      194.24    113.81 o 
  18   4   7      183.36      101.20    125.43 o 
   1   5   7    18391.36    17678.00    179.42 o 
   2   5   7    72290.98    76842.35    350.76 o 
   3   5   7     1591.29     1163.25     43.37 o 
   4   5   7      945.67      861.90     66.21 o 
   5   5   7    32100.74    32355.49    603.05 o 
   6   5   7    16916.27    16520.32    376.21 o 
   7   5   7     3143.27     3055.58     76.19 o 
   8   5   7      404.57      413.67     36.31 o 
   9   5   7    15911.84    15217.07    296.97 o 
  10   5   7     2308.95     2190.63     71.60 o 
  11   5   7       33.85       86.69     44.21 o 
  12   5   7       11.98       52.52     47.21 o 
  13   5   7     6135.69     5927.46    226.01 o 
  14   5   7      368.26      496.29    101.11 o 
  15   5   7     1523.34     1681.71    139.32 o 
  16   5   7      566.42      592.51    232.97 o 
  17   5   7     1886.87     2113.22    187.29 o 
  18   5   7        3.26       50.62    123.37 o 
   0   6   7    67024.23    69989.53    467.38 o 
   1   6   7     2530.83     2339.69     63.91 o 
   2   6   7     4921.76     5040.15     74.69 o 
   3   6   7     4386.01     4244.39    101.21 o 
   4   6   7     3838.44     4016.83    119.00 o 
   5   6   7      113.95      159.96     77.94 o 
   6   6   7    16213.57    13642.30   1124.58 o 
   7   6   7     1201.75     1217.75     63.22 o 
   8   6   7      217.44      213.00     67.52 o 
   9   6   7    37279.23    35256.96    634.74 o 
  10   6   7        1.35       66.87     45.30 o 
  11   6   7     4366.56     4400.64    198.76 o 
  12   6   7    12050.10    12902.99    328.92 o 
  13   6   7        5.35       51.98     97.18 o 
  14   6   7     2153.64     2343.22    162.19 o 
  15   6   7     1744.07     2197.02    162.02 o 
  16   6   7        4.38       24.24    145.69 o 
  17   6   7      379.74      241.79    283.99 o 
  18   6   7      114.50       -2.25    293.97 o 
   1   7   7     2346.49     2202.59     70.08 o 
   2   7   7    30731.22    31234.79    302.86 o 
   3   7   7      555.64      459.40     29.92 o 
   4   7   7      226.68      166.95     43.37 o 
   5   7   7      623.52      648.84    109.56 o 
   6   7   7     1447.58     1535.51     99.19 o 
   7   7   7     2731.61     2645.03     97.97 o 
   8   7   7     3976.92     4411.22    116.54 o 
   9   7   7      254.52      330.90     64.78 o 
  10   7   7      641.04      531.01    113.06 o 
  11   7   7       79.98       37.66    100.60 o 
  12   7   7     1470.26     1190.62    124.09 o 
  13   7   7        6.33       20.93     91.56 o 
  14   7   7      170.18      235.64    101.94 o 
  15   7   7       32.21       41.51    117.38 o 
  16   7   7      129.91      179.96    365.61 o 
  17   7   7      210.89      112.59    338.26 o 
   0   8   7       67.18       91.33     51.44 o 
   1   8   7     3964.85     3993.95    104.75 o 
   2   8   7    19295.86    19558.79    280.92 o 
   3   8   7     8755.82     8642.36    165.32 o 
   4   8   7        3.96       19.06     22.54 o 
   5   8   7     1127.81     1103.79    135.06 o 
   6   8   7     4455.96     4278.85    146.91 o 
   7   8   7      328.45      385.13     88.87 o 
   8   8   7      165.51      121.93     52.15 o 
   9   8   7     7567.28     7335.57    261.72 o 
  10   8   7     4595.49     4521.78    285.09 o 
  11   8   7      385.46      379.43    108.63 o 
  12   8   7        2.34      -22.78    101.07 o 
  13   8   7     1335.17     1441.11    217.83 o 
  14   8   7       33.33       34.92    113.28 o 
  15   8   7      172.85      124.82    163.14 o 
  16   8   7      414.77      342.79    105.69 o 
  17   8   7      153.42      124.92    136.84 o 
   1   9   7     3123.37     3098.41    105.84 o 
   2   9   7     5911.94     5950.40    140.62 o 
   3   9   7     8923.32     8614.18    171.31 o 
   4   9   7     7663.65     7123.86    191.06 o 
   5   9   7     4509.84     4134.85    147.83 o 
   6   9   7     5764.72     5848.31    147.96 o 
   7   9   7      714.90      638.12     75.48 o 
   8   9   7     2386.83     2668.63    125.23 o 
   9   9   7      811.73      817.86    120.16 o 
  10   9   7     2715.85     2947.54    225.77 o 
  11   9   7       13.98      -38.91    125.02 o 
  12   9   7      671.68      659.79    181.97 o 
  13   9   7       13.83       10.35    143.68 o 
  14   9   7       40.09      195.94    120.21 o 
  15   9   7      445.36      350.67    122.73 o 
  16   9   7      438.47      405.54    163.22 o 
   0  10   7    15162.72    15489.90    431.67 o 
   1  10   7      272.65      393.45     55.55 o 
   2  10   7       64.26      145.78     47.98 o 
   3  10   7     4491.02     4187.42    127.65 o 
   4  10   7     5047.61     5309.87    126.94 o 
   5  10   7     3636.45     3339.43    164.42 o 
   6  10   7      201.18      207.71     68.93 o 
   7  10   7      127.23      207.91    122.77 o 
   8  10   7     3524.28     3487.17    176.59 o 
   9  10   7      426.28      461.73    117.74 o 
  10  10   7      385.63      311.37    113.09 o 
  11  10   7     2031.31     2257.74    235.59 o 
  12  10   7      629.66      963.30    169.46 o 
  13  10   7        1.12       -7.21    117.62 o 
  14  10   7      225.57      271.61    156.67 o 
  15  10   7       85.56       90.23    124.10 o 
   1  11   7       33.53       38.39     50.77 o 
   2  11   7      548.15      618.95     64.45 o 
   3  11   7     3158.88     3337.89    112.74 o 
   4  11   7      765.79      601.65     61.59 o 
   5  11   7      755.95      989.76    113.35 o 
   6  11   7     3770.43     4092.58    172.59 o 
   7  11   7     9093.75     8547.98    237.65 o 
   8  11   7      791.99      906.86    129.60 o 
   9  11   7     2627.87     2965.25    198.18 o 
  10  11   7      229.78      331.66    162.65 o 
  11  11   7      569.25      712.39    141.79 o 
  12  11   7       89.28      113.79    121.77 o 
  13  11   7       56.61      290.95    120.28 o 
  14  11   7       27.98      324.92    139.39 o 
   0  12   7     2042.05     1943.01    152.55 o 
   1  12   7      194.45      253.04     60.87 o 
   2  12   7     4277.81     5000.08    154.90 o 
   3  12   7     2118.31     1915.04    122.59 o 
   4  12   7       34.07       18.48    101.58 o 
   5  12   7     1728.20     1662.19    141.97 o 
   6  12   7     1978.36     2209.56    141.44 o 
   7  12   7      563.31      778.04    100.91 o 
   8  12   7      719.15      764.03    143.54 o 
   9  12   7     3266.81     3293.04    220.53 o 
  10  12   7     1165.85     1596.50    174.11 o 
  11  12   7     3948.15     3930.14    250.67 o 
  12  12   7        0.45      153.46    134.95 o 
  13  12   7     2283.63     2843.70    229.76 o 
   1  13   7     1553.59     1569.05    102.76 o 
   2  13   7        2.98       21.23     67.52 o 
   3  13   7     1199.75     1106.66    106.30 o 
   4  13   7     5962.68     6215.07    256.69 o 
   5  13   7      254.10      236.91    104.73 o 
   6  13   7        2.21      162.90     87.59 o 
   7  13   7      660.58      869.32    112.37 o 
   8  13   7     1500.33     2129.64    191.00 o 
   9  13   7      762.60      978.50    154.59 o 
  10  13   7       22.21      410.29    145.74 o 
  11  13   7      170.81      530.91    152.78 o 
  12  13   7      137.08      503.32    154.04 o 
   0  14   7     2287.13     2805.13    192.55 o 
   1  14   7       46.76       27.14     80.47 o 
   2  14   7      458.80      567.83     95.69 o 
   3  14   7      165.75      157.47    100.99 o 
   4  14   7       38.91       -8.23     99.01 o 
   5  14   7       24.84       78.26    103.19 o 
   6  14   7       16.15       90.92    114.63 o 
   7  14   7       64.12      445.86    191.91 o 
   8  14   7      815.57     1126.46    161.82 o 
   9  14   7     2022.95     2405.84    236.31 o 
  10  14   7       65.50      374.61    185.28 o 
  11  14   7      812.71     1099.78    196.92 o 
   1  15   7     1979.70     1882.60    147.34 o 
   2  15   7      988.38     1167.40    117.52 o 
   3  15   7     1121.98     1228.12    120.34 o 
   4  15   7       16.94        3.61     95.95 o 
   5  15   7     1867.69     2079.25    201.00 o 
   6  15   7      660.88      822.67    166.14 o 
   7  15   7     2036.10     2235.46    312.82 o 
   8  15   7       12.95      460.62    405.54 o 
   9  15   7        6.21       71.21    176.84 o 
   0  16   7      440.78      549.83    161.73 o 
   1  16   7     1549.87     1640.32    148.47 o 
   2  16   7       74.16      141.60    110.29 o 
   3  16   7       21.76      215.80    132.85 o 
   4  16   7       44.96       95.30    100.07 o 
   5  16   7      118.41      209.79    137.66 o 
   6  16   7       13.93      111.14    173.76 o 
   1  17   7      298.35      433.92    128.21 o 
   2  17   7       45.25       98.85    110.86 o 
   0   0   8      111.22      154.35     46.51 o 
   1   0   8    79395.40    79538.00    489.70 o 
   2   0   8    33856.85    34929.52    312.35 o 
   3   0   8    34961.55    36092.99    454.55 o 
   4   0   8    16246.93    17206.37    323.72 o 
   5   0   8      734.14      887.88    135.99 o 
   6   0   8     4227.25     4228.58    151.54 o 
   7   0   8     5165.36     6082.40    178.98 o 
   8   0   8     1213.92     1436.92    192.48 o 
   9   0   8    79827.89    80741.25   1243.78 o 
  10   0   8        7.45       76.13    121.64 o 
  11   0   8       35.73      211.99    137.88 o 
  12   0   8     3982.08     4019.74    327.73 o 
  13   0   8     1430.62     1587.42    246.08 o 
  14   0   8     2275.42     1991.68    274.34 o 
  15   0   8     1374.44     1430.53    169.65 o 
  16   0   8       13.45      -49.81    110.27 o 
  17   0   8     4534.97     4794.08    280.82 o 
  18   0   8       31.77       28.01    120.42 o 
  19   0   8      849.95      501.20    232.76 o 
   1   1   8     1752.87     1683.52     56.79 o 
   2   1   8     5069.79     5252.42     87.68 o 
   3   1   8    58107.24    59366.70    338.94 o 
   4   1   8     1110.24     1043.82     75.26 o 
   5   1   8   103434.27   103804.29    666.31 o 
   6   1   8     4277.91     4096.13     93.69 o 
   7   1   8     3751.37     3485.35     95.49 o 
   8   1   8     5310.36     5310.72    227.16 o 
   9   1   8     8587.35     8752.51    296.52 o 
  10   1   8      237.73      282.18    191.17 o 
  11   1   8       13.14        6.97     88.28 o 
  12   1   8      386.83      506.04    121.22 o 
  13   1   8     7293.79     7519.85    321.65 o 
  14   1   8      100.14      -29.51     80.85 o 
  15   1   8      174.93      143.37     82.87 o 
  16   1   8      269.81      283.58     77.84 o 
  17   1   8      454.97      519.97     95.82 o 
  18   1   8       24.75      -64.00     97.96 o 
  19   1   8      794.59      834.13    141.03 o 
   0   2   8     2667.18     2617.30     86.29 o 
   1   2   8    19119.94    18168.30    184.07 o 
   2   2   8     9138.20     8799.46    154.71 o 
   3   2   8    29713.01    30417.48    267.47 o 
   4   2   8       33.46       79.25     32.12 o 
   5   2   8    46276.98    45775.84    526.42 o 
   6   2   8     2688.97     2978.57     91.95 o 
   7   2   8    18827.69    18383.10    292.91 o 
   8   2   8     1178.24     1363.37    140.63 o 
   9   2   8     1305.17     1174.50    182.75 o 
  10   2   8       10.31       54.59     79.42 o 
  11   2   8       90.32       19.63     97.55 o 
  12   2   8      744.53      803.51    136.65 o 
  13   2   8      396.31      437.67    118.53 o 
  14   2   8      266.24      106.39     76.01 o 
  15   2   8        3.75      -85.95     82.38 o 
  16   2   8        0.04     -116.48     79.70 o 
  17   2   8      333.40      325.93    141.20 o 
  18   2   8       47.87      -92.64    107.95 o 
  19   2   8      162.48      -22.56    115.56 o 
   1   3   8      100.88      134.19     23.73 o 
   2   3   8     4051.20     4607.60    110.37 o 
   3   3   8     6499.85     6410.86    134.51 o 
   4   3   8      674.18      805.92     40.61 o 
   5   3   8    17292.00    17378.17    244.96 o 
   6   3   8      221.84      220.72     42.31 o 
   7   3   8     4786.17     4420.18    122.31 o 
   8   3   8     4868.30     5299.48    235.44 o 
   9   3   8     5941.94     6452.09    264.03 o 
  10   3   8       50.01      162.12    109.25 o 
  11   3   8      153.75      240.30    115.03 o 
  12   3   8      640.70      592.49    209.11 o 
  13   3   8     8420.73     8103.83    347.83 o 
  14   3   8      293.60      315.83     81.14 o 
  15   3   8     1674.07     1820.23    262.36 o 
  16   3   8        6.55      -61.55    104.89 o 
  17   3   8     1703.26     1502.47    186.19 o 
  18   3   8        7.87     -126.89    114.62 o 
   0   4   8      432.24      424.64     40.06 o 
   1   4   8    17525.79    19070.93    167.52 o 
   2   4   8      369.25      393.63     32.42 o 
   3   4   8     3163.25     3656.22     88.73 o 
   4   4   8        4.95       -1.03     27.05 o 
   5   4   8     6240.89     6463.12    180.52 o 
   6   4   8     2657.18     2691.49     98.13 o 
   7   4   8     3044.24     3004.70    104.43 o 
   8   4   8      185.67      176.33     57.98 o 
   9   4   8     2069.54     2044.83    167.34 o 
  10   4   8      137.98      153.64    153.02 o 
  11   4   8     2237.02     2260.60    188.93 o 
  12   4   8      109.74       84.45     77.19 o 
  13   4   8     9969.70     9781.28    432.15 o 
  14   4   8        3.29      129.19    118.75 o 
  15   4   8      122.45       56.18    130.15 o 
  16   4   8       78.66      385.30    309.68 o 
  17   4   8      255.62      258.19    143.70 o 
  18   4   8      130.97      166.36    180.33 o 
   1   5   8     5879.93     6126.86     84.77 o 
   2   5   8       40.81        4.75     21.95 o 
   3   5   8    46474.00    45598.07    378.71 o 
   4   5   8      157.87      222.74     39.09 o 
   5   5   8    17100.52    17850.04    330.88 o 
   6   5   8     1993.17     1914.65     94.22 o 
   7   5   8     1584.03     1564.28     81.64 o 
   8   5   8       10.32      -31.98     44.65 o 
   9   5   8     2877.09     3065.77    133.36 o 
  10   5   8       18.14      -98.28    109.02 o 
  11   5   8      524.65      634.86     73.20 o 
  12   5   8      181.91      192.62     59.16 o 
  13   5   8      117.00      152.66    119.76 o 
  14   5   8      120.93      129.28    117.36 o 
  15   5   8     3004.35     3197.18    252.74 o 
  16   5   8      434.70      502.24    151.50 o 
  17   5   8        4.74     -114.28    161.24 o 
  18   5   8      192.21      265.84    126.88 o 
   0   6   8    16299.50    16170.17    343.94 o 
   1   6   8     6262.74     5090.82    101.75 o 
   2   6   8       40.11       26.24     16.87 o 
   3   6   8     5087.37     5254.62     90.59 o 
   4   6   8     2299.69     2467.20    106.34 o 
   5   6   8      257.00      204.82     43.18 o 
   6   6   8     6558.69     5848.94    361.92 o 
   7   6   8     3569.12     3467.35    144.65 o 
   8   6   8     3734.08     3283.39    160.90 o 
   9   6   8     9009.28    10059.46    353.05 o 
  10   6   8      975.53      942.63     91.18 o 
  11   6   8    15729.85    16332.70    366.63 o 
  12   6   8      120.46      221.38     90.68 o 
  13   6   8     3048.93     3296.65    185.03 o 
  14   6   8      438.73      572.05    111.69 o 
  15   6   8       26.02      139.10     94.54 o 
  16   6   8       64.73      -80.06    124.69 o 
  17   6   8       42.06      -44.60    111.74 o 
   1   7   8    39155.76    38500.68    295.45 o 
   2   7   8     2068.73     1925.55     71.77 o 
   3   7   8      951.10      902.74     40.77 o 
   4   7   8     7827.36     6973.82    161.71 o 
   5   7   8    19406.89    17961.83    523.80 o 
   6   7   8      147.52      713.54    170.10 o 
   7   7   8    36064.90    37310.36   1043.73 o 
   8   7   8      906.03      848.17    161.43 o 
   9   7   8       51.30       58.93    122.24 o 
  10   7   8     2920.96     3112.69    205.75 o 
  11   7   8      258.49      449.48    121.69 o 
  12   7   8      217.89      222.42    126.55 o 
  13   7   8     2862.58     3125.90    190.39 o 
  14   7   8      486.02      689.59    145.03 o 
  15   7   8      885.57      934.51    124.68 o 
  16   7   8       98.99      201.34    290.43 o 
  17   7   8      684.67      693.00    508.17 o 
   0   8   8       85.46      180.51     55.07 o 
   1   8   8     2209.98     2256.05     76.03 o 
   2   8   8      221.35      201.52     36.66 o 
   3   8   8     8809.93     8102.62    105.10 o 
   4   8   8      772.08      742.12     51.88 o 
   5   8   8      242.56      195.14    141.00 o 
   6   8   8     2032.94     1848.27    172.96 o 
   7   8   8     1722.10     1833.52    115.81 o 
   8   8   8      217.17      255.05     65.20 o 
   9   8   8      646.56      903.93    148.64 o 
  10   8   8      282.56      364.32    119.92 o 
  11   8   8     1675.74     1769.44    180.04 o 
  12   8   8      837.19      888.13    152.06 o 
  13   8   8        4.88      139.81    124.63 o 
  14   8   8     1063.46     1302.38    181.82 o 
  15   8   8       40.50      -20.38    104.07 o 
  16   8   8       30.44      264.91    246.28 o 
   1   9   8     2239.09     2172.01     87.42 o 
   2   9   8     2139.81     2074.94     91.54 o 
   3   9   8      108.45      169.63     48.82 o 
   4   9   8     1012.15      910.75     50.43 o 
   5   9   8    14103.87    13293.61    558.70 o 
   6   9   8      724.07      679.02    129.58 o 
   7   9   8        9.52        4.25     63.63 o 
   8   9   8     1643.99     1654.97    177.15 o 
   9   9   8      563.01      914.50    150.73 o 
  10   9   8     1116.60     1108.77    194.74 o 
  11   9   8     2615.07     2766.29    193.81 o 
  12   9   8       78.69      277.32    129.84 o 
  13   9   8     3120.62     3176.27    264.75 o 
  14   9   8        5.64      174.75    143.16 o 
  15   9   8      189.54      381.38    132.88 o 
  16   9   8      124.34      114.34    189.69 o 
   0  10   8      949.52      853.79    118.90 o 
   1  10   8     8523.87     8718.99    180.71 o 
   2  10   8      940.01      803.92     67.28 o 
   3  10   8      196.28      263.96     49.71 o 
   4  10   8      140.22      120.16     60.58 o 
   5  10   8     2858.73     2933.14    212.72 o 
   6  10   8      489.32      524.87     90.43 o 
   7  10   8     6254.70     5684.10    213.88 o 
   8  10   8      541.47      632.87     91.80 o 
   9  10   8     1306.32     1535.94    179.66 o 
  10  10   8       97.38       43.98    103.50 o 
  11  10   8     3111.45     2991.79    235.77 o 
  12  10   8        7.61      114.21    121.45 o 
  13  10   8     1106.84     1060.92    211.83 o 
  14  10   8       68.40      266.06    135.18 o 
  15  10   8      597.38      665.84    166.40 o 
   1  11   8     5778.46     6119.02    171.36 o 
   2  11   8      817.27      804.96     71.02 o 
   3  11   8       30.68      105.06     43.01 o 
   4  11   8      116.98      153.00     90.04 o 
   5  11   8      764.72      952.41    120.13 o 
   6  11   8       42.33       64.89     83.05 o 
   7  11   8      143.34      352.13     86.28 o 
   8  11   8      206.05      280.51    139.05 o 
   9  11   8     1573.20     1737.63    169.75 o 
  10  11   8     1060.90     1255.20    162.98 o 
  11  11   8      287.56      377.34    129.44 o 
  12  11   8       28.52      180.51    129.02 o 
  13  11   8      193.18      356.09    157.89 o 
  14  11   8        3.35      336.82    152.89 o 
   0  12   8      562.57      418.35     89.00 o 
   1  12   8      451.93      478.55     70.50 o 
   2  12   8       35.16       57.43     50.77 o 
   3  12   8      596.80      646.52     97.37 o 
   4  12   8        7.71       45.36     97.66 o 
   5  12   8      639.36      684.48    112.76 o 
   6  12   8      328.64      311.09     90.80 o 
   7  12   8      626.23      925.13    121.99 o 
   8  12   8      678.90      711.22    263.35 o 
   9  12   8       65.44      143.58    121.88 o 
  10  12   8      274.94      336.28    124.60 o 
  11  12   8     3114.07     3759.56    249.73 o 
  12  12   8       31.99      308.87    130.40 o 
  13  12   8      857.90     1075.75    172.35 o 
   1  13   8      214.71      144.30     59.44 o 
   2  13   8        3.16       53.32     86.08 o 
   3  13   8      264.11      361.55     88.31 o 
   4  13   8       54.80       26.33    142.22 o 
   5  13   8      827.30      776.65    171.90 o 
   6  13   8       12.68       90.28     90.91 o 
   7  13   8     2341.60     2665.63    246.67 o 
   8  13   8      260.92      529.98    174.12 o 
   9  13   8     4528.23     4631.99    324.56 o 
  10  13   8       77.17      227.19    141.47 o 
  11  13   8        5.25      426.75    155.28 o 
  12  13   8       18.70      253.35    126.48 o 
   0  14   8        3.68       10.48    154.82 o 
   1  14   8      587.20      649.76    107.31 o 
   2  14   8       95.35      128.31     92.84 o 
   3  14   8     2931.77     3408.86    169.81 o 
   4  14   8       40.83       63.77     84.87 o 
   5  14   8     2051.62     2415.98    255.65 o 
   6  14   8       16.24       22.60     98.69 o 
   7  14   8      798.46     1053.41    320.45 o 
   8  14   8       37.58      259.58    165.24 o 
   9  14   8      603.81      874.30    284.08 o 
  10  14   8       44.40      491.90    201.30 o 
   1  15   8        2.67       92.04    116.01 o 
   2  15   8       15.82      119.45    114.44 o 
   3  15   8      228.37      231.75     97.37 o 
   4  15   8      918.48      962.31    128.35 o 
   5  15   8     1045.72      944.00    179.86 o 
   6  15   8      135.75      233.08    312.32 o 
   7  15   8       94.52       15.49    240.41 o 
   8  15   8      277.08      612.42    236.58 o 
   0  16   8      586.54      401.84    164.35 o 
   1  16   8     4133.05     3833.90    232.14 o 
   2  16   8      467.89      602.35    131.90 o 
   3  16   8     1659.32     1613.69    182.05 o 
   4  16   8       57.60      101.53    158.72 o 
   5  16   8      631.57      375.94    188.46 o 
   6  16   8      208.43      230.57    134.82 o 
   1   1   9     3940.38     3983.39    101.53 o 
   2   1   9    10064.10    10235.77    146.58 o 
   3   1   9     4050.99     4282.15    110.13 o 
   4   1   9    25186.71    25012.77    425.53 o 
   5   1   9    41182.13    42075.71    580.96 o 
   6   1   9     2791.49     2558.00    117.97 o 
   7   1   9     7743.22     7599.94    339.54 o 
   8   1   9     6498.74     6337.91    210.39 o 
   9   1   9       87.09      169.35    102.41 o 
  10   1   9      272.75      278.40    104.57 o 
  11   1   9      213.98      190.68     89.31 o 
  12   1   9      330.95      463.67    129.45 o 
  13   1   9     2547.29     2406.67    202.86 o 
  14   1   9        3.21     -144.94    116.03 o 
  15   1   9      304.83      280.93     89.80 o 
  16   1   9      963.46      923.48    106.24 o 
  17   1   9      371.21      419.45    114.17 o 
  18   1   9      215.41       26.56    106.57 o 
   0   2   9     3135.50     2870.91     96.27 o 
   1   2   9    28080.94    28917.90    219.99 o 
   2   2   9     7523.46     7906.73    137.13 o 
   3   2   9      195.35      380.86     41.93 o 
   4   2   9     7814.18     8815.96    157.17 o 
   5   2   9     2315.69     2216.27     68.11 o 
   6   2   9     6695.32     6917.28    191.43 o 
   7   2   9     1984.06     1811.96     76.93 o 
   8   2   9     7655.57     7719.12    439.96 o 
   9   2   9     4843.09     4583.97    233.09 o 
  10   2   9     1249.15     1466.84    157.89 o 
  11   2   9      523.08      509.19    118.20 o 
  12   2   9     1317.52     1333.47    156.38 o 
  13   2   9     1030.69     1335.18    287.53 o 
  14   2   9     2642.45     2819.15    220.58 o 
  15   2   9     2288.02     2194.54    156.59 o 
  16   2   9      355.58      351.52    144.47 o 
  17   2   9       45.14     -126.03    108.93 o 
  18   2   9      133.18     -163.32    108.88 o 
   1   3   9     6344.12     6408.25    102.80 o 
   2   3   9     8368.77     8587.11    159.76 o 
   3   3   9     1654.88     1771.86     80.00 o 
   4   3   9     1622.95     1617.85     60.81 o 
   5   3   9     5526.95     5317.67    107.22 o 
   6   3   9     6663.69     6696.43    191.79 o 
   7   3   9     2287.16     2537.51    112.86 o 
   8   3   9     3949.04     3432.39    195.98 o 
   9   3   9     1296.79     1284.63    143.44 o 
  10   3   9     7977.94     7917.07    312.11 o 
  11   3   9      926.91     1051.74    146.16 o 
  12   3   9      448.79      538.97    130.90 o 
  13   3   9       42.90      234.54    149.16 o 
  14   3   9      439.06      422.50     86.76 o 
  15   3   9      988.03     1052.45    170.21 o 
  16   3   9      630.56      707.61    180.55 o 
  17   3   9      592.32      651.26    143.74 o 
  18   3   9     1051.91     1264.66    165.41 o 
   0   4   9    20191.77    20226.13    231.32 o 
   1   4   9      272.56      370.69     35.35 o 
   2   4   9    54003.38    54640.78    345.04 o 
   3   4   9     3295.04     2860.02     84.32 o 
   4   4   9       25.02       11.40     29.50 o 
   5   4   9       36.95       83.09     58.58 o 
   6   4   9    10464.27    11270.60    384.81 o 
   7   4   9       25.05      -39.54     38.54 o 
   8   4   9      631.51      593.03     58.57 o 
   9   4   9     1812.74     1745.53    165.31 o 
  10   4   9     8053.75     7971.36    319.93 o 
  11   4   9     1536.45     1664.49    172.85 o 
  12   4   9      465.50      416.18    124.82 o 
  13   4   9      768.90      731.52     93.01 o 
  14   4   9      366.56      513.06    148.47 o 
  15   4   9       79.17       62.68    147.94 o 
  16   4   9      325.82      560.23    176.57 o 
  17   4   9      769.12      637.49    132.32 o 
  18   4   9       43.38       44.23    139.02 o 
   1   5   9      671.22      810.36     40.51 o 
   2   5   9    16044.64    15887.88    204.82 o 
   3   5   9     3535.62     3528.05     92.02 o 
   4   5   9     2707.74     2629.28     83.27 o 
   5   5   9      484.29      563.29     58.62 o 
   6   5   9    14306.75    12971.16    549.67 o 
   7   5   9    11321.69    11626.13    217.99 o 
   8   5   9      822.34      808.79     43.31 o 
   9   5   9     5276.38     5316.67    151.74 o 
  10   5   9    13614.61    13602.80    422.16 o 
  11   5   9      104.91      102.92    112.23 o 
  12   5   9       83.35      -17.42    112.87 o 
  13   5   9      165.29       29.48    116.11 o 
  14   5   9     1477.42     1425.50    185.12 o 
  15   5   9     3314.79     3629.43    276.55 o 
  16   5   9     1468.59     1530.92    194.65 o 
  17   5   9     1526.08     1617.10    225.49 o 
  18   5   9       18.17      -34.42    139.56 o 
   0   6   9     1607.22     1699.59    106.64 o 
   1   6   9      284.84      259.04     36.53 o 
   2   6   9     1235.02     1315.24     48.23 o 
   3   6   9     2987.96     2990.67     85.12 o 
   4   6   9    16827.48    16876.53    222.06 o 
   5   6   9     4203.23     4029.80    116.90 o 
   6   6   9    10951.14    10743.58    325.91 o 
   7   6   9      308.57      316.29     65.85 o 
   8   6   9     4255.19     4097.19    112.52 o 
   9   6   9     4200.69     4635.14    250.61 o 
  10   6   9     1840.90     1747.80    110.89 o 
  11   6   9     1186.72     1089.68    158.28 o 
  12   6   9     5892.95     6047.79    315.70 o 
  13   6   9       84.37      168.85    140.50 o 
  14   6   9     1550.90     1645.05    194.83 o 
  15   6   9       62.44      131.13    148.53 o 
  16   6   9        1.84       50.64    150.06 o 
  17   6   9       40.47     -104.23    136.88 o 
   1   7   9      254.16      351.46     42.80 o 
   2   7   9     3897.99     3910.68     96.70 o 
   3   7   9     4223.17     4006.63     79.55 o 
   4   7   9       81.11      164.10     36.13 o 
   5   7   9     9452.22     8831.80    320.97 o 
   6   7   9     4883.49     4421.92    335.52 o 
   7   7   9     2558.76     2452.62    404.54 o 
   8   7   9      745.69      681.87     71.69 o 
   9   7   9     3079.15     3046.95    310.09 o 
  10   7   9     3105.65     3302.67    321.57 o 
  11   7   9        1.78       62.36    166.73 o 
  12   7   9       10.33     -182.94    144.38 o 
  13   7   9     1812.83     1684.46    202.91 o 
  14   7   9       22.05     -142.12    144.08 o 
  15   7   9      497.01      340.34    145.43 o 
  16   7   9      247.97      390.30    158.26 o 
  17   7   9      246.25      127.77    183.15 o 
   0   8   9    14791.30    14861.46    295.33 o 
   1   8   9    20660.32    20551.30    265.50 o 
   2   8   9     6428.77     6307.08    124.07 o 
   3   8   9     9372.48     9453.51    164.40 o 
   4   8   9     8571.28     7792.57    195.02 o 
   5   8   9     3677.71     3558.29    130.65 o 
   6   8   9    18460.61    18322.55    682.66 o 
   7   8   9     2320.93     2186.57    130.04 o 
   8   8   9      895.30      843.95    120.90 o 
   9   8   9     4227.32     4366.49    362.52 o 
  10   8   9      509.94      616.16    188.62 o 
  11   8   9     3569.57     3909.56    372.78 o 
  12   8   9      581.24      768.93    225.22 o 
  13   8   9     1643.28     1892.64    312.70 o 
  14   8   9       29.19      390.75    204.86 o 
  15   8   9      370.59      627.10    267.66 o 
  16   8   9      270.55      378.38    219.50 o 
   1   9   9     3525.16     3291.49    107.19 o 
   2   9   9     1086.72     1101.25     74.01 o 
   3   9   9     6446.50     6437.83    162.43 o 
   4   9   9     1458.26     1303.64     52.59 o 
   5   9   9     4766.04     4822.82    212.20 o 
   6   9   9     4513.58     4351.54    423.88 o 
   7   9   9      405.85      296.12     93.35 o 
   8   9   9       54.70       65.64     86.91 o 
   9   9   9      110.52       65.80    265.37 o 
  10   9   9     4049.02     4041.22    286.43 o 
  11   9   9      894.84      581.62    360.37 o 
  12   9   9        2.82      -14.19    765.80 o 
  13   9   9       38.09       22.65    215.15 o 
  14   9   9       12.68     -118.37    525.29 o 
  15   9   9     1088.88     1368.20    322.85 o 
   0  10   9    11269.05    10650.22    267.50 o 
   1  10   9       15.27        7.27     47.24 o 
   2  10   9      229.09      258.37     53.58 o 
   3  10   9       14.21      -13.09     45.21 o 
   4  10   9      619.80      644.35     59.78 o 
   5  10   9     1384.38     1628.96    146.76 o 
   6  10   9       73.91       66.56     95.71 o 
   7  10   9      173.85      161.16     74.52 o 
   8  10   9     1135.07     1245.42    183.77 o 
   9  10   9      879.27      871.66    172.07 o 
  10  10   9        4.71     -163.65    347.43 o 
  11  10   9      577.39      703.87    181.92 o 
  12  10   9     2107.35     2527.00    394.55 o 
  13  10   9       23.46     -190.66    431.73 o 
  14  10   9      431.21      580.59    360.23 o 
  15  10   9       26.21      154.18    174.27 o 
   1  11   9      111.74      165.47     58.63 o 
   2  11   9     2889.15     3169.83    120.70 o 
   3  11   9     1696.95     1760.38     89.98 o 
   4  11   9      530.89      417.34     89.10 o 
   5  11   9       51.89      -27.48    146.64 o 
   6  11   9     4588.53     5283.97    222.10 o 
   7  11   9       16.23       22.98     83.03 o 
   8  11   9        7.07      168.96    141.89 o 
   9  11   9      843.28      911.17    181.12 o 
  10  11   9      365.86      204.86    394.79 o 
  11  11   9      106.42      276.42    159.90 o 
  12  11   9     2226.94     2023.43    453.66 o 
  13  11   9      147.06      267.02    351.35 o 
  14  11   9     1086.48     1064.55    484.81 o 
   0  12   9     1951.80     2286.12    170.30 o 
   1  12   9      886.85      981.81     89.52 o 
   2  12   9     1660.19     1830.56     99.03 o 
   3  12   9      236.59      237.75     78.35 o 
   4  12   9       31.12       68.64     90.86 o 
   5  12   9     2788.96     2535.58    181.02 o 
   6  12   9      522.43      603.13    152.03 o 
   7  12   9      184.52      380.48    142.31 o 
   8  12   9      762.75      765.34    175.99 o 
   9  12   9      649.64      939.09    193.43 o 
  10  12   9     2294.37     2668.44    427.00 o 
  11  12   9      807.23     1035.03    219.59 o 
  12  12   9      144.80      376.70    178.99 o 
  13  12   9     1535.14     1750.33    270.57 o 
   1  13   9      132.04       76.72     81.26 o 
   2  13   9       39.22       80.05     81.55 o 
   3  13   9       97.81      128.60     90.92 o 
   4  13   9     4535.44     4507.73    177.72 o 
   5  13   9     1008.36      857.17    172.92 o 
   6  13   9      787.12      803.19    136.15 o 
   7  13   9      610.82     1013.29    192.48 o 
   8  13   9      522.58     1172.85    208.38 o 
   9  13   9       87.85      460.27    210.26 o 
  10  13   9      614.91      847.90    209.13 o 
  11  13   9      215.54      529.87    206.50 o 
   0  14   9       60.98      184.33    171.58 o 
   1  14   9     1399.97     1811.78    150.47 o 
   2  14   9       22.79      -22.22     94.43 o 
   3  14   9      772.00      828.36    106.78 o 
   4  14   9      185.05      114.19    132.42 o 
   5  14   9      342.63      267.42    119.90 o 
   6  14   9        2.43      137.76    189.03 o 
   7  14   9      106.98      493.01    261.21 o 
   8  14   9     1423.29     1829.29    242.79 o 
   9  14   9      298.16      773.60    206.37 o 
  10  14   9       12.30      303.34    189.29 o 
   1  15   9     2512.62     3149.47    269.34 o 
   2  15   9      287.50      201.26    109.97 o 
   3  15   9     2037.65     2244.89    152.30 o 
   4  15   9       74.07      204.48    105.32 o 
   5  15   9     1204.18     1754.31    283.00 o 
   6  15   9      820.79     1167.54    355.73 o 
   7  15   9     1917.99     2155.06    486.82 o 
   8  15   9      475.47      887.08    295.63 o 
   0  16   9     1640.64     1633.07    209.34 o 
   1  16   9      558.16      827.95    145.81 o 
   2  16   9       63.59       87.73    124.30 o 
   3  16   9      345.32      559.68    134.06 o 
   4  16   9      259.13      147.29    132.66 o 
   5  16   9       71.12      270.63    182.15 o 
   0   0  10    23272.50    23864.84    557.75 o 
   1   0  10      131.07       53.12     46.22 o 
   2   0  10     7555.10     6951.09    230.72 o 
   3   0  10    18995.32    20036.75    390.87 o 
   4   0  10      221.79      176.34    115.20 o 
   5   0  10      668.70      827.95    149.56 o 
   6   0  10     5133.69     5822.72    347.22 o 
   7   0  10     8012.19     7732.52    303.77 o 
   8   0  10       14.23       55.38     47.31 o 
   9   0  10     5257.11     5354.86    351.06 o 
  10   0  10     3347.03     3258.61    300.47 o 
  11   0  10     8417.47     8797.18    475.10 o 
  12   0  10      129.71      178.73    166.91 o 
  13   0  10     2476.03     2240.30    281.18 o 
  14   0  10       36.28     -234.10    187.42 o 
  15   0  10      197.16      125.51    187.14 o 
  16   0  10     1464.59     1446.15    277.78 o 
  17   0  10     1253.87     1297.50    186.42 o 
  18   0  10        8.25       66.90    200.12 o 
   1   1  10    10294.47     9930.98    163.51 o 
   2   1  10     7114.21     7887.65    147.94 o 
   3   1  10     3270.20     3132.09    111.81 o 
   4   1  10       31.93       50.28     68.40 o 
   5   1  10     6285.73     6318.13    241.37 o 
   6   1  10      206.95      157.83     52.65 o 
   7   1  10    17551.79    16628.29    249.32 o 
   8   1  10      122.43      100.70     36.13 o 
   9   1  10       20.17      272.76    108.45 o 
  10   1  10     1916.48     2067.96    171.33 o 
  11   1  10       32.54       40.36     96.86 o 
  12   1  10      128.03       85.10    122.00 o 
  13   1  10     1754.94     2025.88    199.55 o 
  14   1  10       39.37      130.60    115.97 o 
  15   1  10     1381.40     1468.52    186.94 o 
  16   1  10        8.44     -146.09     99.98 o 
  17   1  10     2130.24     2170.10    177.35 o 
  18   1  10      128.07      251.99    110.24 o 
   0   2  10    42998.58    41987.65    421.21 o 
   1   2  10    36964.77    36917.30    334.52 o 
   2   2  10       11.30      -37.37     37.68 o 
   3   2  10    11017.93    11492.97    204.30 o 
   4   2  10     7102.87     6517.98    159.37 o 
   5   2  10     2293.17     1976.04    147.25 o 
   6   2  10     6378.17     6647.98    197.82 o 
   7   2  10     8717.38     8867.02    163.34 o 
   8   2  10     8323.99     8228.99    279.07 o 
   9   2  10     6663.71     7109.65    291.80 o 
  10   2  10       74.16       50.13     91.89 o 
  11   2  10       44.64       54.62    100.55 o 
  12   2  10     9213.25     9527.56    365.60 o 
  13   2  10        6.34        0.29    105.32 o 
  14   2  10       15.32       16.04    130.59 o 
  15   2  10       56.60       -1.28     88.50 o 
  16   2  10      143.37       98.68    124.68 o 
  17   2  10      628.69      858.69    168.69 o 
  18   2  10       33.64        1.38    114.54 o 
   1   3  10     6076.89     6261.06    115.45 o 
   2   3  10     2852.09     2586.31    103.63 o 
   3   3  10    19539.47    19847.06    328.60 o 
   4   3  10     4544.52     4288.01    117.46 o 
   5   3  10    42716.54    43165.10    356.78 o 
   6   3  10    30328.79    30174.75    427.32 o 
   7   3  10     1139.62     1071.49     69.84 o 
   8   3  10       27.66       21.61     43.99 o 
   9   3  10     1285.41     1302.32    147.93 o 
  10   3  10      312.41      307.99    115.06 o 
  11   3  10      768.08      713.89    137.66 o 
  12   3  10     2205.10     2273.32    387.42 o 
  13   3  10     4827.38     5253.39    289.18 o 
  14   3  10     3687.57     3758.50    265.97 o 
  15   3  10     1344.35     1518.23    197.51 o 
  16   3  10     1453.41     1501.89    203.78 o 
  17   3  10     2529.88     2665.18    254.69 o 
  18   3  10      445.26      510.94    225.90 o 
   0   4  10     6412.05     6551.32    158.13 o 
   1   4  10    26950.61    26431.72    258.58 o 
   2   4  10    29607.38    28840.31    327.05 o 
   3   4  10     6923.82     6678.27    132.11 o 
   4   4  10      730.54      810.93     54.25 o 
   5   4  10      183.17      222.02     40.61 o 
   6   4  10      974.89     1139.87     95.55 o 
   7   4  10      730.45      723.41     78.24 o 
   8   4  10     3040.53     3236.13    119.19 o 
   9   4  10     8018.02     8213.59    231.40 o 
  10   4  10    12794.81    13335.11    417.26 o 
  11   4  10      536.96      627.81    130.34 o 
  12   4  10      249.59      307.38    128.95 o 
  13   4  10      227.26       74.43    139.61 o 
  14   4  10      878.22     1015.48    175.83 o 
  15   4  10     1329.94     1830.84    208.68 o 
  16   4  10        1.38      118.71    147.64 o 
  17   4  10      555.08      788.91    173.69 o 
   1   5  10     1898.42     1904.91     70.35 o 
   2   5  10     6883.14     7106.62    120.56 o 
   3   5  10     8282.20     7971.35    144.02 o 
   4   5  10    14271.06    14304.23    195.25 o 
   5   5  10     1610.94     1600.10     85.22 o 
   6   5  10     1152.76     1209.34    119.86 o 
   7   5  10        4.43      -94.10     70.65 o 
   8   5  10     1584.84     1570.54     91.40 o 
   9   5  10        1.96      -19.02     71.38 o 
  10   5  10      106.99       37.24    136.55 o 
  11   5  10     3980.10     4203.23    261.67 o 
  12   5  10       76.69     -130.53    130.29 o 
  13   5  10      102.66      -10.68    137.79 o 
  14   5  10       21.36     -118.19    133.64 o 
  15   5  10       11.06       -0.27    130.51 o 
  16   5  10      311.83      315.90    154.46 o 
  17   5  10      172.12      183.75    145.13 o 
   0   6  10     1408.49      992.31     87.58 o 
   1   6  10        5.39       -5.83     41.05 o 
   2   6  10     4129.68     3842.77     82.60 o 
   3   6  10      333.21      356.77     35.70 o 
   4   6  10      208.90      217.80     39.12 o 
   5   6  10     3646.52     3684.68    135.48 o 
   6   6  10     1683.70     1676.85     97.28 o 
   7   6  10      853.17      739.16     96.41 o 
   8   6  10      715.32      596.15     90.22 o 
   9   6  10      667.42      755.43    124.06 o 
  10   6  10       91.50     -145.60    123.42 o 
  11   6  10        1.92     -130.49    112.88 o 
  12   6  10       40.66     -198.62    132.41 o 
  13   6  10      946.67      733.34    152.27 o 
  14   6  10        1.86     -193.69    145.88 o 
  15   6  10      469.57      478.94    161.35 o 
  16   6  10        3.91      -74.83    136.34 o 
  17   6  10      102.33     -237.75    161.78 o 
   1   7  10     5530.29     5090.82    125.36 o 
   2   7  10      574.76      662.21     51.55 o 
   3   7  10     6094.15     5675.33     84.36 o 
   4   7  10     3032.41     3355.01    109.87 o 
   5   7  10     2094.40     2138.35     88.75 o 
   6   7  10       91.92       72.63     36.35 o 
   7   7  10      420.98      441.41    162.15 o 
   8   7  10     5824.64     5525.40    187.01 o 
   9   7  10      577.78      393.01    155.41 o 
  10   7  10     1032.15      787.08    203.74 o 
  11   7  10     1448.40     1088.94    240.32 o 
  12   7  10      252.19       30.19    211.66 o 
  13   7  10        9.72     -191.93    260.58 o 
  14   7  10        2.54      -88.27    136.82 o 
  15   7  10        9.50     -246.38    164.25 o 
  16   7  10     1389.66     1074.57    192.77 o 
   0   8  10     6302.08     5901.22    198.52 o 
   1   8  10      380.59      489.46     55.73 o 
   2   8  10      277.94      226.87     42.29 o 
   3   8  10      203.60      196.86     43.48 o 
   4   8  10      711.96      601.74     46.12 o 
   5   8  10      320.70      374.11     43.58 o 
   6   8  10       89.01       36.03     52.55 o 
   7   8  10       41.40      -48.35    132.62 o 
   8   8  10      257.18      187.99     90.49 o 
   9   8  10     2715.40     2519.88    294.29 o 
  10   8  10      103.61     -149.85    190.96 o 
  11   8  10      976.63     1102.73    237.45 o 
  12   8  10        6.06     -215.95    218.12 o 
  13   8  10      201.90      100.85    194.41 o 
  14   8  10      443.17      689.94    232.48 o 
  15   8  10      385.45       81.70    197.74 o 
  16   8  10       42.48     -184.37    240.53 o 
   1   9  10     1633.99     1614.46     83.71 o 
   2   9  10      659.53      564.87     52.30 o 
   3   9  10     5727.76     5275.40    127.37 o 
   4   9  10     5105.26     4374.79    222.16 o 
   5   9  10     2111.57     2263.61    154.83 o 
   6   9  10     1072.73      532.19    205.89 o 
   7   9  10     3198.90     3107.12    437.07 o 
   8   9  10     5366.73     5367.47    311.22 o 
   9   9  10      185.62      -63.53    145.66 o 
  10   9  10      495.74     -182.26    264.35 o 
  11   9  10      965.57      763.38    422.56 o 
  12   9  10       62.60      -77.13    171.57 o 
  13   9  10       32.94     -298.70    199.13 o 
  14   9  10        4.57     -358.67    374.07 o 
  15   9  10     1270.00     1601.94    259.51 o 
   0  10  10     1295.37     1164.04    111.10 o 
   1  10  10     3643.56     3612.73    124.87 o 
   2  10  10     4203.95     4591.83    142.29 o 
   3  10  10    18228.23    18440.03    266.71 o 
   4  10  10     1195.84     1173.97     81.16 o 
   5  10  10     2755.36     2528.94    169.07 o 
   6  10  10     4721.61     3523.56    377.12 o 
   7  10  10     1290.29     1225.76    148.29 o 
   8  10  10      344.30      -32.53    264.58 o 
   9  10  10     1731.16     1667.08    298.05 o 
  10  10  10     1781.72     1902.74    226.87 o 
  11  10  10     3746.86     4230.57    331.14 o 
  12  10  10       21.20     -287.83    191.89 o 
  13  10  10     1746.37     1660.85    242.90 o 
  14  10  10     1006.03      999.63    234.36 o 
   1  11  10      712.69      733.36     75.65 o 
   2  11  10      144.18      215.27     57.72 o 
   3  11  10       57.80       46.65     50.82 o 
   4  11  10      208.75      207.16     85.92 o 
   5  11  10      184.85      192.09     93.22 o 
   6  11  10     1835.09     1758.96    139.74 o 
   7  11  10     7378.59     7537.23    367.97 o 
   8  11  10      302.05      210.12    150.66 o 
   9  11  10       17.21      199.06    147.50 o 
  10  11  10       85.92      216.64    148.95 o 
  11  11  10       49.10      -61.28    440.20 o 
  12  11  10      167.17      158.32    198.20 o 
  13  11  10       63.05     -363.29    344.81 o 
   0  12  10       96.12      124.24     83.99 o 
   1  12  10     2122.50     2272.24    149.12 o 
   2  12  10     2688.87     2861.97    158.73 o 
   3  12  10      134.60      135.63     85.01 o 
   4  12  10        6.18       27.08     93.20 o 
   5  12  10      847.63      703.87    120.67 o 
   6  12  10       35.91      -24.31     89.90 o 
   7  12  10      768.19     1010.63    180.66 o 
   8  12  10      297.69      266.42    260.17 o 
   9  12  10     1494.75     1565.26    218.57 o 
  10  12  10      443.46      327.24    180.62 o 
  11  12  10      311.71      512.44    188.14 o 
  12  12  10        8.92     -157.08    172.99 o 
   1  13  10      174.38      453.27    102.91 o 
   2  13  10     2243.50     2037.07    154.28 o 
   3  13  10      621.98      724.58    110.05 o 
   4  13  10      784.06      899.24    120.57 o 
   5  13  10      453.27      563.89    101.86 o 
   6  13  10     2575.83     2777.60    252.71 o 
   7  13  10       20.86      463.22    161.90 o 
   8  13  10       40.18      390.18    177.57 o 
   9  13  10      157.42      642.69    197.83 o 
  10  13  10       92.69      455.33    190.39 o 
  11  13  10       70.25      451.35    203.93 o 
   0  14  10     2715.15     2969.27    368.04 o 
   1  14  10      667.80      941.52    185.02 o 
   2  14  10      792.42      685.61    113.39 o 
   3  14  10      303.23      285.32     98.56 o 
   4  14  10      673.48      558.97     98.15 o 
   5  14  10      105.96      120.80     98.20 o 
   6  14  10       37.58      -98.28    201.68 o 
   7  14  10      409.73      905.48    427.32 o 
   8  14  10     2227.68     2508.47    263.79 o 
   9  14  10        2.56      504.94    197.66 o 
   1  15  10      510.70      369.93    154.72 o 
   2  15  10      143.24     -168.64    122.35 o 
   3  15  10       16.49       -7.78    114.45 o 
   4  15  10      360.21      372.46    102.46 o 
   5  15  10       85.24       97.46    146.31 o 
   6  15  10       36.19     -203.15    151.99 o 
   7  15  10      434.79      489.89    198.31 o 
   0  16  10      618.59      429.89    228.88 o 
   1  16  10     1650.31     1451.57    174.50 o 
   2  16  10       22.63       -4.48    130.12 o 
   3  16  10       14.91       47.36    161.20 o 
   1   1  11     6048.53     5713.44    131.92 o 
   2   1  11     3750.15     3622.80    126.78 o 
   3   1  11     9902.64     9156.03    232.51 o 
   4   1  11       91.18       29.14    147.52 o 
   5   1  11      231.36      159.58     84.68 o 
   6   1  11     2534.88     2268.91    164.43 o 
   7   1  11      690.45      622.73     75.63 o 
   8   1  11     2478.19     2270.66     96.41 o 
   9   1  11     1324.51     1409.23     75.04 o 
  10   1  11      473.33      504.63    148.74 o 
  11   1  11     2125.67     2436.75    206.52 o 
  12   1  11        0.09       44.58    105.99 o 
  13   1  11     1330.49     1437.04    185.73 o 
  14   1  11      130.53      274.30    139.98 o 
  15   1  11     1933.25     1913.33    301.62 o 
  16   1  11     2068.82     2089.95    222.78 o 
  17   1  11      617.05      810.15    177.99 o 
  18   1  11      850.02      805.24    182.03 o 
   0   2  11      221.86      208.49     53.03 o 
   1   2  11      580.59      681.05     54.73 o 
   2   2  11    10150.71     9750.66    224.18 o 
   3   2  11     5659.78     5792.59    192.21 o 
   4   2  11     4243.69     4398.88    184.90 o 
   5   2  11      514.98      496.20     97.95 o 
   6   2  11     1970.00     2109.47    139.31 o 
   7   2  11       24.24        5.56     85.73 o 
   8   2  11      621.70      591.99     47.83 o 
   9   2  11      330.35      371.11     48.39 o 
  10   2  11      766.76      862.62    143.20 o 
  11   2  11       50.08      121.50    108.27 o 
  12   2  11     1753.50     2150.89    201.51 o 
  13   2  11      855.45      957.81    159.65 o 
  14   2  11       74.99      159.42    134.52 o 
  15   2  11     1403.74     1628.83    208.00 o 
  16   2  11       17.81      -65.59    126.08 o 
  17   2  11        1.38      126.64    129.27 o 
   1   3  11    13725.69    13250.19    175.81 o 
   2   3  11    13024.38    13426.68    254.77 o 
   3   3  11    17484.98    17893.55    292.34 o 
   4   3  11     1116.67      867.88     79.66 o 
   5   3  11      886.48     1061.24     76.68 o 
   6   3  11     2008.02     1920.74     85.79 o 
   7   3  11     2335.52     2646.85    185.07 o 
   8   3  11     5085.66     5286.63    165.30 o 
   9   3  11     1987.72     1820.53    187.46 o 
  10   3  11     3368.52     3568.69    231.89 o 
  11   3  11     3624.65     3736.69    242.77 o 
  12   3  11      207.35      380.16    139.55 o 
  13   3  11      266.83      205.17    129.24 o 
  14   3  11      292.22      290.68    198.75 o 
  15   3  11        4.77      189.19    147.82 o 
  16   3  11      305.75      446.12    163.37 o 
  17   3  11      152.49      171.04    136.02 o 
   0   4  11     7913.46     7123.02    175.39 o 
   1   4  11     3914.79     4227.68    112.30 o 
   2   4  11     3544.00     3697.39    135.68 o 
   3   4  11     4875.93     5010.75    156.32 o 
   4   4  11      588.16      596.24     55.37 o 
   5   4  11     2723.00     3135.85    125.21 o 
   6   4  11     4106.29     4207.59    199.98 o 
   7   4  11     3979.85     3984.99    174.67 o 
   8   4  11     4312.60     4201.93    138.15 o 
   9   4  11    11691.08    10532.49    370.32 o 
  10   4  11      805.02      742.41    138.75 o 
  11   4  11      301.52      209.90    108.61 o 
  12   4  11      458.55      427.36    134.48 o 
  13   4  11      837.77     1023.10    205.65 o 
  14   4  11     1756.63     1885.36    211.39 o 
  15   4  11      409.48      322.80    289.92 o 
  16   4  11        2.62       41.13    139.02 o 
  17   4  11      392.67      376.48    145.72 o 
   1   5  11     2402.05     2352.47     84.28 o 
   2   5  11      907.79      857.23     53.40 o 
   3   5  11    10261.81    10592.01    188.40 o 
   4   5  11    12751.90    12769.68    195.26 o 
   5   5  11    22107.52    21754.43    254.44 o 
   6   5  11     4019.42     4250.51    218.09 o 
   7   5  11    11572.40    12376.17    557.22 o 
   8   5  11      421.90      432.24     79.56 o 
   9   5  11      227.47      107.45    102.97 o 
  10   5  11     8040.60     8339.52    348.77 o 
  11   5  11      317.26      146.58    148.28 o 
  12   5  11      169.19      163.80    129.96 o 
  13   5  11     1910.43     1691.38    200.58 o 
  14   5  11     1367.35     1251.90    188.99 o 
  15   5  11      631.27      632.00    161.90 o 
  16   5  11      263.08      157.24    131.01 o 
  17   5  11      386.20      543.67    178.90 o 
   0   6  11     7890.69     7813.18    264.40 o 
   1   6  11    23073.86    22734.15    280.69 o 
   2   6  11     1035.78     1051.64     53.93 o 
   3   6  11      356.17      406.82     59.46 o 
   4   6  11        5.23        0.80     34.41 o 
   5   6  11     6603.08     6399.89    163.55 o 
   6   6  11     2312.68     2580.67    121.85 o 
   7   6  11    16785.96    15625.03    395.76 o 
   8   6  11     1101.54     1101.72    208.40 o 
   9   6  11     4092.29     3693.93    322.94 o 
  10   6  11      360.89      333.72    128.50 o 
  11   6  11      496.42      231.98    108.36 o 
  12   6  11       22.19     -181.25    132.53 o 
  13   6  11       86.27     -125.32    238.89 o 
  14   6  11     4303.21     4466.42    299.87 o 
  15   6  11       37.99     -189.22    188.78 o 
  16   6  11       10.26       13.24    323.54 o 
   1   7  11       32.57       12.11     45.96 o 
   2   7  11    16197.32    16176.89    258.90 o 
   3   7  11      102.87       82.05     27.07 o 
   4   7  11      805.49      820.08     55.63 o 
   5   7  11      732.66      700.85     62.69 o 
   6   7  11     5825.14     6080.53    210.60 o 
   7   7  11     1535.82     1539.82    216.57 o 
   8   7  11     2431.45     2570.05    273.39 o 
   9   7  11      346.47      155.24    156.98 o 
  10   7  11     1458.09     1383.31    248.17 o 
  11   7  11      764.15      674.81    228.57 o 
  12   7  11       45.88      -10.65    186.04 o 
  13   7  11       39.90     -163.10    154.47 o 
  14   7  11       45.30      -66.28    147.44 o 
  15   7  11        1.34     -207.82    154.44 o 
  16   7  11      224.65      231.70    163.46 o 
   0   8  11     6149.29     5797.15    200.84 o 
   1   8  11     1710.61     1816.10     87.95 o 
   2   8  11    15652.14    15639.38    227.41 o 
   3   8  11     7137.22     7374.50    175.64 o 
   4   8  11     1436.48     1438.35     59.83 o 
   5   8  11     3776.49     3868.57    227.54 o 
   6   8  11     2610.29     2849.11    273.66 o 
   7   8  11     2448.01     2419.83    272.51 o 
   8   8  11       20.31     -142.17    166.24 o 
   9   8  11     1756.95     1510.20    235.80 o 
  10   8  11     1276.18     1011.22    233.89 o 
  11   8  11      132.24     -117.55    186.04 o 
  12   8  11     2450.10     2194.79    306.11 o 
  13   8  11      587.35      461.52    218.70 o 
  14   8  11       80.90      152.78    213.17 o 
  15   8  11      144.68      141.16    203.92 o 
   1   9  11        4.16       10.82     47.73 o 
   2   9  11     2822.13     3098.60    111.67 o 
   3   9  11     1917.14     1861.28    103.98 o 
   4   9  11     3200.85     2942.16    174.40 o 
   5   9  11       71.22     -128.90     96.63 o 
   6   9  11      256.35      313.13    218.67 o 
   7   9  11     5435.72     5269.72    304.08 o 
   8   9  11     2397.68     2515.87    268.56 o 
   9   9  11       56.74     -224.98    163.21 o 
  10   9  11      709.24      546.00    338.69 o 
  11   9  11     1157.62      818.25    688.25 o 
  12   9  11      107.82      -53.53    410.04 o 
  13   9  11        5.60     -428.05    462.20 o 
  14   9  11        0.71     -420.47    429.53 o 
   0  10  11      180.38      460.37     90.60 o 
   1  10  11     3687.55     4017.81    129.70 o 
   2  10  11     1150.13     1336.33     89.79 o 
   3  10  11      386.76      373.82     74.93 o 
   4  10  11        6.15     -124.33     82.89 o 
   5  10  11       10.63      -12.06     95.72 o 
   6  10  11      543.45      352.78    126.88 o 
   7  10  11     3207.86     3104.75    386.89 o 
   8  10  11      153.83      -80.93    155.03 o 
   9  10  11        4.21     -162.03    142.31 o 
  10  10  11      289.18      -66.84    170.61 o 
  11  10  11     1874.41     1607.12    227.22 o 
  12  10  11      224.12     -188.85    238.09 o 
  13  10  11      182.20      153.53    439.94 o 
  14  10  11       22.02     -106.81    263.97 o 
   1  11  11     8199.22     8442.10    199.82 o 
   2  11  11      235.85      303.07     64.24 o 
   3  11  11     2435.55     2360.54    146.33 o 
   4  11  11      536.27      550.41     98.46 o 
   5  11  11     3653.65     3653.14    209.44 o 
   6  11  11       38.69      133.36    130.58 o 
   7  11  11     2875.68     3577.78    280.45 o 
   8  11  11      355.32       53.30    189.49 o 
   9  11  11       11.97      -77.77    158.11 o 
  10  11  11      378.88       90.44    148.78 o 
  11  11  11       59.65     -133.85    191.17 o 
  12  11  11       31.55     -302.15    254.86 o 
  13  11  11      354.03      240.02    331.02 o 
   0  12  11      116.47      140.03    106.20 o 
   1  12  11     2706.17     2807.04    153.50 o 
   2  12  11     3004.25     2939.71    177.08 o 
   3  12  11     7422.43     7463.87    249.58 o 
   4  12  11        6.89       16.99     87.92 o 
   5  12  11      338.33      277.59     99.05 o 
   6  12  11       78.78        3.91    141.37 o 
   7  12  11        2.99       36.13    126.21 o 
   8  12  11      614.92      252.75    148.51 o 
   9  12  11      667.07      408.22    154.65 o 
  10  12  11      942.16      782.01    224.78 o 
  11  12  11     3496.54     3872.96    328.13 o 
   1  13  11      895.50      832.72    116.53 o 
   2  13  11        2.34       -5.38     90.96 o 
   3  13  11     2251.30     2411.00    162.74 o 
   4  13  11     1764.85     1837.00    168.68 o 
   5  13  11      473.48      401.17    102.83 o 
   6  13  11        5.32      -74.23    178.26 o 
   7  13  11     1192.27      954.19    238.67 o 
   8  13  11       49.64       39.20    151.75 o 
   9  13  11      782.16      695.56    187.43 o 
  10  13  11       20.84      126.47    175.82 o 
   0  14  11     5807.70     5617.62    495.41 o 
   1  14  11      394.72      254.76    146.01 o 
   2  14  11     2110.14     2101.85    166.58 o 
   3  14  11        7.77       52.32     99.75 o 
   4  14  11       10.56      -57.14    111.02 o 
   5  14  11        3.13      180.31    147.96 o 
   6  14  11       41.53       28.63    132.95 o 
   7  14  11       34.77     -251.04    167.36 o 
   8  14  11      673.57      801.02    229.80 o 
   1  15  11      318.26      315.36    156.54 o 
   2  15  11      237.05      429.02    166.76 o 
   3  15  11     1344.27     1509.55    178.23 o 
   4  15  11     2651.38     2918.75    206.15 o 
   5  15  11        3.75      -10.41    130.81 o 
   6  15  11      776.63      584.88    161.47 o 
   0   0  12    20420.35    20254.82    563.24 o 
   1   0  12    19447.29    18945.53    389.60 o 
   2   0  12    72194.77    71619.16   2696.63 o 
   3   0  12     8371.69     8500.42    281.36 o 
   4   0  12       57.56      -37.21    118.32 o 
   5   0  12     1908.74     1701.52    211.66 o 
   6   0  12     1834.51     2662.70    273.71 o 
   7   0  12     8038.67     7932.62    433.53 o 
   8   0  12      988.80      758.31     93.16 o 
   9   0  12     8534.17     8816.02    914.83 o 
  10   0  12    15171.13    16653.58    661.85 o 
  11   0  12      111.15      294.07    203.55 o 
  12   0  12      395.82      633.42    220.48 o 
  13   0  12      159.51      334.56    166.14 o 
  14   0  12     4199.57     4641.41    421.24 o 
  15   0  12      175.37      102.97    202.22 o 
  16   0  12       32.84     -160.47    190.32 o 
  17   0  12       24.30      121.16    215.94 o 
   1   1  12     7347.71     7409.62    156.60 o 
   2   1  12    17566.63    18517.02    274.71 o 
   3   1  12     2107.83     2054.90    107.31 o 
   4   1  12    22902.89    22202.24    381.93 o 
   5   1  12    11622.22    11910.30    354.57 o 
   6   1  12    12444.96    12177.84    363.98 o 
   7   1  12     3210.91     3810.12    305.73 o 
   8   1  12     6436.10     6026.48    158.76 o 
   9   1  12      242.17      254.62     76.36 o 
  10   1  12      575.67      722.68    142.61 o 
  11   1  12      244.87       81.06    122.39 o 
  12   1  12      374.13      428.18    141.84 o 
  13   1  12     3964.39     4148.55    269.68 o 
  14   1  12      915.26     1168.93    182.40 o 
  15   1  12        5.06      122.53    140.23 o 
  16   1  12     2329.58     2432.59    237.34 o 
  17   1  12       27.16        1.32    238.92 o 
   0   2  12    32112.06    32246.78    439.63 o 
   1   2  12     3161.41     3262.05    106.82 o 
   2   2  12       63.14       32.51     45.45 o 
   3   2  12      425.82      452.56     94.38 o 
   4   2  12     3186.01     2985.79    151.66 o 
   5   2  12       67.67      138.88     81.54 o 
   6   2  12      193.02      218.96     72.19 o 
   7   2  12      818.77      963.15    229.08 o 
   8   2  12     2562.96     2795.76    113.16 o 
   9   2  12    10076.83    10414.60    367.58 o 
  10   2  12        5.37      109.65    214.37 o 
  11   2  12      609.32      725.16    151.75 o 
  12   2  12       65.20      126.69    124.00 o 
  13   2  12       17.02       23.01    128.10 o 
  14   2  12     1433.06     1737.74    204.13 o 
  15   2  12      117.32      256.09    150.29 o 
  16   2  12        0.41       59.98    130.68 o 
  17   2  12     1069.84     1414.10    213.37 o 
   1   3  12     6645.07     6515.30    131.53 o 
   2   3  12     1297.00     1472.19     88.75 o 
   3   3  12      246.08      237.93     85.78 o 
   4   3  12     1667.29     1658.45    142.82 o 
   5   3  12      192.88      281.57     58.15 o 
   6   3  12      351.71      407.64     53.92 o 
   7   3  12     4389.04     4462.92    243.05 o 
   8   3  12     1822.95     1828.70    105.40 o 
   9   3  12      549.23      515.04    123.47 o 
  10   3  12      179.61      153.23    110.11 o 
  11   3  12      484.05      376.41    122.22 o 
  12   3  12      307.75     1016.95    170.66 o 
  13   3  12      405.31      566.19    142.24 o 
  14   3  12      755.64      692.74    158.59 o 
  15   3  12      642.18     1183.06    188.72 o 
  16   3  12     2275.76     2333.62    239.61 o 
  17   3  12     1119.61     1308.84    215.73 o 
   0   4  12      285.86      265.70     56.13 o 
   1   4  12      304.09      259.47     45.42 o 
   2   4  12       39.47       93.60     47.75 o 
   3   4  12     4971.13     4686.51    158.14 o 
   4   4  12     3127.49     2943.32    108.70 o 
   5   4  12     2021.48     2023.68    110.74 o 
   6   4  12        2.42      -30.88    101.67 o 
   7   4  12     2871.01     2680.50    196.35 o 
   8   4  12       53.96        3.59    101.95 o 
   9   4  12     2883.80     2850.52    213.83 o 
  10   4  12     1819.37     1727.02    184.53 o 
  11   4  12      194.02      198.70    117.02 o 
  12   4  12      397.13      397.32    136.35 o 
  13   4  12      187.39      100.84    116.36 o 
  14   4  12        1.26      -51.32    109.44 o 
  15   4  12      114.65      110.99    129.15 o 
  16   4  12      284.69      320.09    145.15 o 
  17   4  12       10.22     -139.93    160.40 o 
   1   5  12     2469.56     2331.99     91.85 o 
   2   5  12      217.74      262.89     45.58 o 
   3   5  12        5.88       81.09     62.90 o 
   4   5  12    27822.81    28557.46    328.00 o 
   5   5  12     1765.46     1740.22    110.05 o 
   6   5  12      380.81      416.12    145.68 o 
   7   5  12     1236.53     1560.62    156.19 o 
   8   5  12     5380.58     5446.67    275.94 o 
   9   5  12     1135.20     1064.36    184.44 o 
  10   5  12      779.92      461.95    137.45 o 
  11   5  12      286.26      182.67    127.76 o 
  12   5  12     1292.60     1264.06    174.55 o 
  13   5  12     1359.04     1247.89    179.38 o 
  14   5  12      453.06      253.83    138.02 o 
  15   5  12        9.91     -111.33    149.09 o 
  16   5  12      252.77      160.91    164.35 o 
   0   6  12    37949.51    35969.64    579.30 o 
   1   6  12     1175.41     1168.80     62.49 o 
   2   6  12     8278.29     8177.07    142.09 o 
   3   6  12     5199.48     4857.65    135.27 o 
   4   6  12     2391.12     2380.10    101.01 o 
   5   6  12      875.93      771.90     62.79 o 
   6   6  12     1860.75     1789.13    158.37 o 
   7   6  12      113.04      -36.74    131.95 o 
   8   6  12     2435.63     2922.09    291.16 o 
   9   6  12     1647.92     1642.88    245.91 o 
  10   6  12      718.18      534.82    204.00 o 
  11   6  12     1347.21     1558.96    188.31 o 
  12   6  12      542.35      871.05    153.37 o 
  13   6  12       45.28      -89.26    142.27 o 
  14   6  12     1521.34     1863.52    220.83 o 
  15   6  12       88.56       -4.36    158.19 o 
  16   6  12       23.12      -51.59    142.91 o 
   1   7  12      390.88      310.82     55.94 o 
   2   7  12     2583.27     2687.99    112.54 o 
   3   7  12     4952.81     4765.26    118.19 o 
   4   7  12     7627.08     7256.57    251.91 o 
   5   7  12      107.00      160.63     54.91 o 
   6   7  12    15594.98    16124.81    604.01 o 
   7   7  12     2265.54     2196.72    262.15 o 
   8   7  12     1208.91      835.96    199.29 o 
   9   7  12       27.64       63.12    166.20 o 
  10   7  12     2328.76     2146.07    280.53 o 
  11   7  12      622.53      603.38    217.48 o 
  12   7  12      148.44      206.84    193.35 o 
  13   7  12      371.13      416.63    213.95 o 
  14   7  12     1602.89     1752.59    221.54 o 
  15   7  12      672.62      303.56    160.67 o 
   0   8  12     7935.62     7232.93    232.43 o 
   1   8  12     1059.88      968.95     72.95 o 
   2   8  12        1.56      -52.87     49.54 o 
   3   8  12     3318.02     3366.52    115.78 o 
   4   8  12     1433.68     1583.38    141.83 o 
   5   8  12     1688.56     1808.97    201.53 o 
   6   8  12       52.31       74.16    123.38 o 
   7   8  12      507.62      561.18    171.39 o 
   8   8  12     4173.43     4287.99    357.91 o 
   9   8  12      535.49      779.07    214.11 o 
  10   8  12      436.60      391.00    203.41 o 
  11   8  12     1362.31     1347.88    263.31 o 
  12   8  12      244.63      285.59    180.83 o 
  13   8  12       59.11      157.45    165.12 o 
  14   8  12      358.22      212.47    206.15 o 
  15   8  12      190.00      280.06    249.69 o 
   1   9  12     4194.92     3917.56    128.49 o 
   2   9  12     5223.30     4994.90    142.38 o 
   3   9  12     2387.20     2340.91    110.19 o 
   4   9  12      230.23      182.65     90.10 o 
   5   9  12     1448.78     1209.13    174.72 o 
   6   9  12      704.05      579.15    169.94 o 
   7   9  12      292.82       90.46    177.07 o 
   8   9  12      158.55      -41.25    314.33 o 
   9   9  12     1691.93     1873.60    218.66 o 
  10   9  12       79.76      156.75    199.37 o 
  11   9  12        7.86      122.98    172.17 o 
  12   9  12      157.50       51.64    162.21 o 
  13   9  12       48.61       10.88    167.51 o 
  14   9  12       29.42      -66.89    220.23 o 
   0  10  12    15972.01    16603.39    362.85 o 
   1  10  12     2310.63     2334.72    107.38 o 
   2  10  12     1086.16      915.14     76.33 o 
   3  10  12      531.88      415.71     71.15 o 
   4  10  12     1442.41     1285.41    122.19 o 
   5  10  12     1061.65      881.34    130.04 o 
   6  10  12      740.22      691.85    175.91 o 
   7  10  12       23.82      -63.00    152.44 o 
   8  10  12     1918.81     1767.47    321.84 o 
   9  10  12     1240.89     1032.68    203.69 o 
  10  10  12      477.73       99.86    463.69 o 
  11  10  12      634.36      327.01    289.66 o 
  12  10  12     1114.37      766.62    601.22 o 
  13  10  12      733.52      282.67    255.88 o 
   1  11  12        0.69      110.55     59.05 o 
   2  11  12       29.30       68.84     58.40 o 
   3  11  12      186.94      160.83     86.40 o 
   4  11  12     3153.03     3106.08    172.53 o 
   5  11  12      671.47      614.24    106.45 o 
   6  11  12      182.16      138.33    123.29 o 
   7  11  12      235.20       40.47    130.50 o 
   8  11  12       73.25      -67.28    142.01 o 
   9  11  12       64.44     -279.74    186.49 o 
  10  11  12      117.96      -12.96    143.48 o 
  11  11  12      536.42      345.21    229.14 o 
  12  11  12      328.08      -35.05    291.62 o 
   0  12  12     2823.21     2849.09    202.34 o 
   1  12  12      837.76      688.06    110.71 o 
   2  12  12       81.50      100.21     88.15 o 
   3  12  12     1620.33     2060.52    148.77 o 
   4  12  12     2035.64     1753.52    143.65 o 
   5  12  12      312.99      228.20     95.98 o 
   6  12  12        9.25        8.86    133.86 o 
   7  12  12        0.88     -189.82    153.92 o 
   8  12  12       46.85       49.65    154.47 o 
   9  12  12        8.61      -34.25    157.32 o 
  10  12  12       11.27     -141.06    177.17 o 
  11  12  12      170.35      181.25    193.16 o 
   1  13  12     1840.07     2110.19    222.90 o 
   2  13  12      827.72     1019.34    121.59 o 
   3  13  12       11.05      114.01     89.01 o 
   4  13  12      131.91      265.77    104.24 o 
   5  13  12       28.78     -122.15    132.73 o 
   6  13  12     1328.45     1541.93    186.69 o 
   7  13  12     1178.85     1387.98    210.35 o 
   8  13  12      559.71      512.02    171.53 o 
   9  13  12        7.05      -42.65    174.93 o 
   0  14  12     1929.86     2226.12    356.44 o 
   1  14  12      413.48      238.05    146.46 o 
   2  14  12      985.87     1089.74    205.53 o 
   3  14  12       46.28        8.50    101.23 o 
   4  14  12        1.70      104.01    112.36 o 
   5  14  12      623.43      775.23    254.27 o 
   6  14  12       27.72       77.60    213.66 o 
   7  14  12      536.37      941.00    326.41 o 
   1  15  12        2.44      169.07    152.73 o 
   2  15  12      628.15      620.83    184.40 o 
   3  15  12      153.32      231.21    166.37 o 
   4  15  12      323.59      325.19    169.59 o 
   1   1  13      698.83      852.26     67.93 o 
   2   1  13     3804.65     3566.89    120.25 o 
   3   1  13       40.72       24.16     55.23 o 
   4   1  13     3189.98     2990.47    156.89 o 
   5   1  13     4493.24     4738.98    240.10 o 
   6   1  13    15438.34    15613.05    425.60 o 
   7   1  13      260.10      162.69     31.92 o 
   8   1  13      131.54      126.46     61.00 o 
   9   1  13      694.49      921.25    150.22 o 
  10   1  13     1847.80     1824.68    183.04 o 
  11   1  13       21.05      112.34    125.87 o 
  12   1  13      477.29      436.68    134.13 o 
  13   1  13      729.22     1037.96    180.06 o 
  14   1  13     1692.33     1957.76    260.83 o 
  15   1  13       14.79      160.97    134.73 o 
  16   1  13      623.68      568.51    160.73 o 
  17   1  13      149.46      320.33    192.40 o 
   0   2  13    33662.21    33888.05    439.28 o 
   1   2  13     4619.01     4680.02    131.46 o 
   2   2  13     2005.99     1885.75     88.60 o 
   3   2  13      110.98       21.09     84.45 o 
   4   2  13     2072.08     1921.88    132.14 o 
   5   2  13     1345.20     1320.69    173.75 o 
   6   2  13     2242.71     2121.47    176.70 o 
   7   2  13     3790.17     4129.86    237.79 o 
   8   2  13     5167.19     5884.34    284.95 o 
   9   2  13      951.30      780.97    134.43 o 
  10   2  13     1382.32     1496.02    180.89 o 
  11   2  13      268.92      324.28    126.76 o 
  12   2  13      890.79     1262.32    184.75 o 
  13   2  13       11.93       43.74    119.16 o 
  14   2  13     1656.33     1849.16    218.63 o 
  15   2  13        1.10      234.45    151.65 o 
  16   2  13      108.08      312.67    154.01 o 
   1   3  13     4423.03     4588.02    128.76 o 
   2   3  13     9073.74     8707.22    201.55 o 
   3   3  13      543.52      542.49    103.84 o 
   4   3  13    25348.10    23978.78    507.86 o 
   5   3  13     1364.20     1502.51    156.88 o 
   6   3  13     1688.04     1628.82     92.33 o 
   7   3  13       97.43      229.85    115.55 o 
   8   3  13     2464.22     2245.40    191.97 o 
   9   3  13        3.04      112.90    120.08 o 
  10   3  13      598.26      805.81    152.09 o 
  11   3  13      566.52      555.29    139.89 o 
  12   3  13     1002.72     1062.52    169.98 o 
  13   3  13      176.06       40.79    130.50 o 
  14   3  13       14.21      -15.92    132.86 o 
  15   3  13      104.28      141.80    148.20 o 
  16   3  13        4.90      -30.59    160.31 o 
   0   4  13      520.33      404.82     65.30 o 
   1   4  13       28.00       36.64     39.84 o 
   2   4  13      724.46      630.65     72.32 o 
   3   4  13      229.37      155.23     60.45 o 
   4   4  13     7114.85     6765.91    200.58 o 
   5   4  13     2538.47     2814.27    133.78 o 
   6   4  13     8934.28     8793.91    232.56 o 
   7   4  13      135.81       51.02    106.81 o 
   8   4  13      570.84      388.37    187.28 o 
   9   4  13     2631.50     2691.69    210.67 o 
  10   4  13      673.18      410.34    148.53 o 
  11   4  13      272.27      156.01    148.54 o 
  12   4  13     5053.33     5402.14    311.56 o 
  13   4  13       28.07       21.68    146.52 o 
  14   4  13      708.30      466.10    159.11 o 
  15   4  13        1.09       55.17    142.91 o 
  16   4  13      369.87      305.15    185.95 o 
   1   5  13      605.28      725.60     61.88 o 
   2   5  13     7597.05     7896.08    190.89 o 
   3   5  13     4002.17     4188.29    135.32 o 
   4   5  13     1332.09     1237.22     81.95 o 
   5   5  13       49.79        4.53     60.42 o 
   6   5  13     5314.68     5440.65    366.73 o 
   7   5  13      243.02      240.70    159.44 o 
   8   5  13     4070.50     4157.27    354.60 o 
   9   5  13      139.53      293.03    242.67 o 
  10   5  13     1398.41     1451.92    179.07 o 
  11   5  13       35.55      216.99    137.05 o 
  12   5  13        2.99     -150.95    128.39 o 
  13   5  13        3.09     -140.83    143.13 o 
  14   5  13      118.76      -48.12    146.07 o 
  15   5  13       30.62       43.79    150.35 o 
  16   5  13     5407.28     5625.99    357.49 o 
   0   6  13     4919.69     4906.13    229.82 o 
   1   6  13     1510.24     1430.29     83.07 o 
   2   6  13    16503.46    15837.82    207.07 o 
   3   6  13     1764.47     1897.51     88.92 o 
   4   6  13       77.30      104.36     47.79 o 
   5   6  13     3287.64     3141.57    146.11 o 
   6   6  13    11981.88    12485.60    542.97 o 
   7   6  13     2692.62     3042.95    305.56 o 
   8   6  13      614.48      730.79    184.53 o 
   9   6  13       31.41      -18.05    146.58 o 
  10   6  13      890.15     1009.88    243.36 o 
  11   6  13      723.86      493.98    147.69 o 
  12   6  13      550.38      624.55    161.75 o 
  13   6  13       21.07     -171.93    153.17 o 
  14   6  13       44.41       33.48    169.99 o 
  15   6  13      340.55       55.06    270.62 o 
   1   7  13     4540.80     4847.65    149.26 o 
   2   7  13      268.62      211.48     36.25 o 
   3   7  13     1342.59     1309.27     71.82 o 
   4   7  13     5261.72     5099.45    143.34 o 
   5   7  13       28.33      -33.24     98.39 o 
   6   7  13      105.85      145.88    136.90 o 
   7   7  13      137.68      130.74    148.56 o 
   8   7  13     1353.75     1341.82    243.14 o 
   9   7  13      808.53      897.24    225.19 o 
  10   7  13     2199.80     2602.32    317.84 o 
  11   7  13      824.61     1077.91    264.02 o 
  12   7  13      267.06      262.92    187.09 o 
  13   7  13      449.52      259.66    177.71 o 
  14   7  13      938.39     1025.15    263.37 o 
  15   7  13      421.63      272.33    284.70 o 
   0   8  13     4033.46     4207.60    187.97 o 
   1   8  13     2598.92     2528.44    107.21 o 
   2   8  13    16547.34    16058.55    253.69 o 
   3   8  13     7980.71     7891.56    212.86 o 
   4   8  13       29.52      -40.36     79.53 o 
   5   8  13     1302.78     1288.23    161.32 o 
   6   8  13      623.58      742.39    194.64 o 
   7   8  13      167.22      108.67    141.97 o 
   8   8  13      782.56      815.13    194.50 o 
   9   8  13      314.22      377.42    184.55 o 
  10   8  13     4924.00     5177.69    426.07 o 
  11   8  13     1211.91     1557.12    268.15 o 
  12   8  13       12.50     -163.33    202.52 o 
  13   8  13       98.96     -349.09    246.63 o 
  14   8  13     2272.74     2401.55    351.36 o 
   1   9  13      349.18      378.28     62.65 o 
   2   9  13       33.16      -14.65     53.32 o 
   3   9  13     4130.56     4192.24    134.05 o 
   4   9  13     1496.96     1647.57    177.71 o 
   5   9  13      510.48      473.96    112.58 o 
   6   9  13      749.31      592.91    399.45 o 
   7   9  13     2992.68     3213.86    291.74 o 
   8   9  13     1679.76     1722.49    260.39 o 
   9   9  13      148.30      128.81    140.31 o 
  10   9  13       46.72       63.03    187.51 o 
  11   9  13     1520.24     1697.55    284.77 o 
  12   9  13      186.70       39.23    190.08 o 
  13   9  13      336.71      223.85    212.84 o 
   0  10  13       24.15       38.08     77.54 o 
   1  10  13       93.54       92.28     57.71 o 
   2  10  13      469.74      512.16     82.32 o 
   3  10  13      602.15      691.75     76.51 o 
   4  10  13     1131.19      918.10    172.51 o 
   5  10  13     1825.88     1604.34    162.19 o 
   6  10  13      379.59      399.28    143.07 o 
   7  10  13     3411.11     2924.65    255.97 o 
   8  10  13       29.45     -189.47    262.31 o 
   9  10  13      991.32      717.78    256.05 o 
  10  10  13       14.91       13.59    232.38 o 
  11  10  13      608.90      604.71    201.97 o 
  12  10  13      631.15      139.44    388.60 o 
   1  11  13     2713.39     2596.08    117.21 o 
   2  11  13      288.00      218.32     86.81 o 
   3  11  13        4.42      -44.02     87.75 o 
   4  11  13     3456.21     3604.65    207.92 o 
   5  11  13       42.17     -147.72     98.48 o 
   6  11  13       65.02      183.14    142.03 o 
   7  11  13      545.67      640.50    198.85 o 
   8  11  13      392.58      391.57    164.52 o 
   9  11  13     1260.97     1066.35    210.35 o 
  10  11  13       37.16      -24.78    150.25 o 
  11  11  13      119.78     -104.42    391.97 o 
   0  12  13     8862.24     8538.48    287.50 o 
   1  12  13      435.13      597.72    108.55 o 
   2  12  13       45.43       53.39     85.99 o 
   3  12  13      279.59      439.86    101.12 o 
   4  12  13      270.52      201.15     97.67 o 
   5  12  13      396.04      404.92    108.03 o 
   6  12  13        1.00      -33.09    111.38 o 
   7  12  13     1418.76     1458.62    282.48 o 
   8  12  13     2762.33     3008.57    456.74 o 
   9  12  13      160.87      -34.86    156.02 o 
  10  12  13       10.05      -32.55    183.27 o 
   1  13  13       31.40      204.91    155.20 o 
   2  13  13      226.75      311.86     89.98 o 
   3  13  13      660.98      854.24    124.70 o 
   4  13  13       69.62      169.19     98.92 o 
   5  13  13       28.13       35.16    115.00 o 
   6  13  13      660.37      461.55    249.95 o 
   7  13  13       59.35      -42.77    200.96 o 
   8  13  13      536.84      866.67    204.50 o 
   0  14  13     1559.30     1799.82    338.32 o 
   1  14  13      282.46      365.09    183.93 o 
   2  14  13     1156.42     1354.82    216.31 o 
   3  14  13      901.63     1098.32    168.38 o 
   4  14  13      355.23      238.85    151.43 o 
   5  14  13        3.61      -47.98    163.29 o 
   6  14  13       13.86       34.98    140.57 o 
   0   0  14      697.50     1011.73    175.10 o 
   1   0  14     2551.37     2472.15    166.37 o 
   2   0  14      421.18      284.25     77.50 o 
   3   0  14    45842.21    46980.79    982.58 o 
   4   0  14      486.90      494.19    143.51 o 
   5   0  14     8668.66     8406.58    456.78 o 
   6   0  14      405.15      425.22    149.14 o 
   7   0  14      438.12      392.31    175.80 o 
   8   0  14      143.59      253.79    151.27 o 
   9   0  14      107.46      173.80    180.89 o 
  10   0  14        8.70      128.99    161.14 o 
  11   0  14     3194.97     3186.00    331.72 o 
  12   0  14      187.05      435.87    193.67 o 
  13   0  14       50.09      339.51    225.96 o 
  14   0  14     2262.47     2264.57    313.17 o 
  15   0  14       60.80     -209.41    222.37 o 
  16   0  14      562.28      871.72    282.85 o 
   1   1  14     2467.80     2693.07    121.18 o 
   2   1  14       88.73       81.67     49.50 o 
   3   1  14       64.18       59.83     62.51 o 
   4   1  14     2198.61     2156.53    141.05 o 
   5   1  14     1667.05     1713.98    164.96 o 
   6   1  14       75.10       38.35    102.56 o 
   7   1  14     7450.38     7405.97    317.07 o 
   8   1  14      198.18      491.39    128.02 o 
   9   1  14        6.40      -12.82    118.98 o 
  10   1  14      471.44      784.46    160.67 o 
  11   1  14     1599.24     1583.50    188.42 o 
  12   1  14      800.79      974.02    183.98 o 
  13   1  14      539.38      760.59    164.42 o 
  14   1  14      149.04      287.65    155.81 o 
  15   1  14     1333.84     1389.45    208.41 o 
  16   1  14      170.18      229.44    172.66 o 
   0   2  14    13307.97    14239.53    365.51 o 
   1   2  14        5.08      -30.95     49.66 o 
   2   2  14     8632.59     7999.14    178.99 o 
   3   2  14      577.06      520.47     83.19 o 
   4   2  14       72.95       63.21     97.19 o 
   5   2  14      121.82      106.51    151.18 o 
   6   2  14     1401.13     1657.11    206.72 o 
   7   2  14     4675.31     4268.11    331.91 o 
   8   2  14     5376.86     5666.19    287.50 o 
   9   2  14     1838.96     2075.71    196.35 o 
  10   2  14     1738.04     1778.58    337.86 o 
  11   2  14     5626.98     5430.94    309.20 o 
  12   2  14        5.29      153.50    168.51 o 
  13   2  14      782.93     1287.51    198.38 o 
  14   2  14        8.73      178.60    143.85 o 
  15   2  14      229.07      243.39    143.65 o 
  16   2  14       46.24       93.47    192.84 o 
   1   3  14     7667.26     7929.10    174.20 o 
   2   3  14     3416.98     3528.89    138.35 o 
   3   3  14     1355.55     1239.78    102.38 o 
   4   3  14    29155.59    28372.71    569.65 o 
   5   3  14       39.13       -4.85    128.80 o 
   6   3  14    22908.96    22631.72    537.61 o 
   7   3  14     2806.44     3175.79    227.95 o 
   8   3  14     2959.08     2727.39    212.50 o 
   9   3  14       49.16        5.56    121.90 o 
  10   3  14      225.06       82.59    113.32 o 
  11   3  14      361.28      746.43    275.48 o 
  12   3  14      877.80     1156.31    182.34 o 
  13   3  14       55.59      116.75    144.74 o 
  14   3  14     2629.79     2872.29    251.10 o 
  15   3  14       31.46       66.88    147.49 o 
  16   3  14      763.89      768.32    269.67 o 
   0   4  14    16235.24    15516.16    304.16 o 
   1   4  14      242.98      212.27     48.31 o 
   2   4  14     1380.78     1386.89    115.64 o 
   3   4  14      259.27      208.11     62.97 o 
   4   4  14     1752.70     1660.94    162.91 o 
   5   4  14     2624.70     2703.11    207.46 o 
   6   4  14       51.95       22.43    104.68 o 
   7   4  14     1193.19     1320.86    232.95 o 
   8   4  14    10103.13    10431.65    387.32 o 
   9   4  14      219.43       77.97    112.35 o 
  10   4  14     2623.10     2783.67    228.20 o 
  11   4  14       91.92       90.74    135.40 o 
  12   4  14     2100.90     2072.12    376.04 o 
  13   4  14        2.34       47.73    201.92 o 
  14   4  14     1823.14     1792.01    214.38 o 
  15   4  14      271.60      222.49    232.44 o 
   1   5  14     5435.56     5371.74    144.39 o 
   2   5  14        2.91      -72.29     55.99 o 
   3   5  14     1836.00     1780.39     90.40 o 
   4   5  14     4922.08     5259.74    193.42 o 
   5   5  14      412.59      333.43     75.18 o 
   6   5  14      658.37      602.01     90.53 o 
   7   5  14      970.61     1167.32    223.62 o 
   8   5  14      485.73      546.72    175.78 o 
   9   5  14      593.93      748.91    192.89 o 
  10   5  14       36.08       73.28    120.57 o 
  11   5  14     1617.73     1908.58    214.20 o 
  12   5  14      105.25       58.55    140.91 o 
  13   5  14      527.84      608.56    169.97 o 
  14   5  14      356.71      390.47    160.23 o 
  15   5  14        3.62      132.19    242.51 o 
   0   6  14       28.52       97.45    123.34 o 
   1   6  14      174.00      116.71     42.95 o 
   2   6  14       64.51      106.82     50.94 o 
   3   6  14      693.63      524.48     60.92 o 
   4   6  14      280.78      204.76     51.36 o 
   5   6  14     5658.11     5464.06    201.41 o 
   6   6  14      391.61      454.59    167.17 o 
   7   6  14       33.55      156.97    166.34 o 
   8   6  14      154.12      170.54    163.93 o 
   9   6  14     1514.04     1474.65    245.16 o 
  10   6  14      355.43      362.17    196.91 o 
  11   6  14        8.74      151.04    207.80 o 
  12   6  14     2543.29     2808.52    260.66 o 
  13   6  14      514.49      471.24    158.38 o 
  14   6  14       87.68       62.27    219.13 o 
  15   6  14        2.83     -141.34    232.47 o 
   1   7  14       84.60       35.96     57.08 o 
   2   7  14     1582.29     1423.32     92.99 o 
   3   7  14     3083.47     3011.08    147.25 o 
   4   7  14       44.00      120.48     49.30 o 
   5   7  14     1063.81      868.35    105.84 o 
   6   7  14      496.36      598.76    191.72 o 
   7   7  14       25.19       59.19    153.43 o 
   8   7  14       26.00      -74.79    175.21 o 
   9   7  14      188.02      169.56    182.78 o 
  10   7  14       18.71       91.06    177.17 o 
  11   7  14     1471.31     1615.07    286.05 o 
  12   7  14      292.51      261.77    205.33 o 
  13   7  14     1230.01     1730.52    318.90 o 
  14   7  14        7.90       -8.10    222.04 o 
   0   8  14      691.37      627.14     98.45 o 
   1   8  14      327.37      299.17     70.00 o 
   2   8  14      441.45      383.36     63.66 o 
   3   8  14     1512.53     1326.24    100.46 o 
   4   8  14       90.57       81.46     67.98 o 
   5   8  14     2614.40     2800.05    324.99 o 
   6   8  14      112.30      113.55    151.77 o 
   7   8  14       42.10      115.41    175.61 o 
   8   8  14       28.27      -21.45    145.81 o 
   9   8  14       50.98        3.91    166.93 o 
  10   8  14       98.39       40.66    187.31 o 
  11   8  14      838.17      713.21    215.62 o 
  12   8  14       27.38      -51.06    204.33 o 
  13   8  14       73.58       41.37    211.30 o 
   1   9  14     6993.73     6825.27    174.18 o 
   2   9  14     3572.10     3508.25    129.79 o 
   3   9  14      503.59      475.47     83.56 o 
   4   9  14     3165.67     2803.50    165.44 o 
   5   9  14      168.99      152.65    146.05 o 
   6   9  14     3270.09     3339.19    260.59 o 
   7   9  14     2211.78     2514.34    295.40 o 
   8   9  14     1158.53     1516.01    255.03 o 
   9   9  14     1298.51     1466.96    257.72 o 
  10   9  14      686.99      589.54    230.50 o 
  11   9  14       31.82     -133.30    180.30 o 
  12   9  14      180.55       84.60    209.99 o 
   0  10  14     4084.91     4008.86    198.82 o 
   1  10  14        0.35       12.15     55.95 o 
   2  10  14     5506.64     5517.52    159.61 o 
   3  10  14      473.02      388.12     94.01 o 
   4  10  14       45.70       28.64     90.20 o 
   5  10  14      373.05      370.61     94.14 o 
   6  10  14       16.18      -79.45    184.93 o 
   7  10  14      270.08      107.35    270.49 o 
   8  10  14       25.33      -93.33    131.05 o 
   9  10  14      946.69      954.07    254.20 o 
  10  10  14     5563.29     6181.99    419.70 o 
  11  10  14      508.53      473.09    184.10 o 
   1  11  14        1.22       86.20     61.69 o 
   2  11  14       77.03      116.39     82.46 o 
   3  11  14      361.19      531.11    108.18 o 
   4  11  14       77.81       68.95     88.68 o 
   5  11  14        6.23      -80.03     98.18 o 
   6  11  14        2.02     -155.31    120.67 o 
   7  11  14      909.96     1029.11    199.59 o 
   8  11  14     1394.89     1697.28    252.96 o 
   9  11  14      239.63      139.56    166.52 o 
  10  11  14       87.96     -181.40    300.19 o 
   0  12  14      401.97      761.89    187.06 o 
   1  12  14       62.95      229.90    104.45 o 
   2  12  14       88.05      255.38     97.32 o 
   3  12  14     1394.87     1817.90    173.80 o 
   4  12  14       29.57       10.86     98.53 o 
   5  12  14     2086.85     2221.24    202.53 o 
   6  12  14       33.52      -43.06    114.62 o 
   7  12  14      255.82       78.35    212.40 o 
   8  12  14      653.00      670.88    191.67 o 
   9  12  14     1401.78     1111.06    208.77 o 
   1  13  14      352.15      419.51    140.02 o 
   2  13  14       15.47      103.49    127.55 o 
   3  13  14      628.08      569.60    114.44 o 
   4  13  14     3754.15     3911.06    212.44 o 
   5  13  14       82.74      -84.61     99.73 o 
   6  13  14        1.98       83.30    125.79 o 
   7  13  14      299.89      316.64    210.39 o 
   0  14  14     2909.19     3728.92    462.05 o 
   1  14  14      133.06      307.97    185.62 o 
   2  14  14      859.96      722.27    200.89 o 
   3  14  14      167.85       26.15    162.84 o 
   4  14  14       66.81       74.31    106.53 o 
   1   1  15       22.75       15.04     57.69 o 
   2   1  15     6394.12     6002.27    164.46 o 
   3   1  15     5111.38     4630.23    148.66 o 
   4   1  15    14111.95    14614.22    347.15 o 
   5   1  15      165.83      105.57    109.90 o 
   6   1  15      630.22      451.29    119.73 o 
   7   1  15        0.18     -171.02    114.01 o 
   8   1  15     4420.45     5080.17    287.59 o 
   9   1  15      324.98      257.26    122.16 o 
  10   1  15      269.71      452.81    144.97 o 
  11   1  15      289.35      360.09    174.36 o 
  12   1  15       51.54      315.34    148.90 o 
  13   1  15       97.52      137.42    150.61 o 
  14   1  15        6.25       11.78    144.90 o 
  15   1  15      102.63      237.04    165.52 o 
   0   2  15     3997.84     4361.56    219.76 o 
   1   2  15     1394.62     1496.88     89.30 o 
   2   2  15     9446.89     9478.22    202.53 o 
   3   2  15      387.74      236.68     67.21 o 
   4   2  15     1301.87     1266.57    146.71 o 
   5   2  15       37.77     -110.40    162.06 o 
   6   2  15     2025.35     1986.43    234.58 o 
   7   2  15      345.85      536.71    139.27 o 
   8   2  15      976.95      998.29    250.89 o 
   9   2  15      230.01      303.73    127.04 o 
  10   2  15     1665.67     1715.52    197.43 o 
  11   2  15       76.89      159.74    193.34 o 
  12   2  15     2565.90     2881.48    249.52 o 
  13   2  15       71.15       80.29    135.91 o 
  14   2  15       23.57      130.10    151.47 o 
  15   2  15        4.47      118.71    139.07 o 
   1   3  15     8008.06     7487.39    177.01 o 
   2   3  15     1013.60      969.90     87.03 o 
   3   3  15       65.34      232.81     66.10 o 
   4   3  15    15745.19    16865.68    456.08 o 
   5   3  15     1388.69     1506.86    232.53 o 
   6   3  15      629.48      887.62     84.43 o 
   7   3  15      694.41      905.06    152.46 o 
   8   3  15       83.45       21.96    113.81 o 
   9   3  15      686.16      842.11    153.25 o 
  10   3  15      483.65      480.43    205.35 o 
  11   3  15        4.35      -77.04    122.37 o 
  12   3  15       66.54      142.66    140.09 o 
  13   3  15      539.21      457.19    163.03 o 
  14   3  15       32.15      108.19    148.57 o 
  15   3  15       22.07      -20.58    146.10 o 
   0   4  15     6883.04     6856.28    214.25 o 
   1   4  15     1668.96     1725.35     90.69 o 
   2   4  15     3174.04     3613.22    147.43 o 
   3   4  15       70.01      115.85     58.63 o 
   4   4  15       47.28       10.32    104.58 o 
   5   4  15      436.23      327.90     75.07 o 
   6   4  15     2780.73     2678.59    148.34 o 
   7   4  15     3089.87     3253.87    330.24 o 
   8   4  15     3435.09     3326.14    238.84 o 
   9   4  15       44.71      -85.89    192.19 o 
  10   4  15     2426.48     3138.43    245.36 o 
  11   4  15      454.99      339.52    141.21 o 
  12   4  15      137.92      111.75    261.13 o 
  13   4  15       60.95      -36.78    140.07 o 
  14   4  15     2827.47     2881.41    262.51 o 
  15   4  15      153.80      170.22    165.74 o 
   1   5  15       82.19      -17.51     49.49 o 
   2   5  15       18.69      -31.17     57.79 o 
   3   5  15       37.92       57.69     57.04 o 
   4   5  15    12501.35    11871.03    273.86 o 
   5   5  15      370.57      362.27     77.14 o 
   6   5  15     3902.97     4025.36    181.35 o 
   7   5  15      260.90      315.34    177.65 o 
   8   5  15      325.68      417.97    162.81 o 
   9   5  15        5.95      127.30    176.18 o 
  10   5  15     3279.14     3077.45    275.15 o 
  11   5  15      396.70      554.00    151.05 o 
  12   5  15      383.63      349.05    153.28 o 
  13   5  15       15.24       95.98    134.71 o 
  14   5  15     2379.99     2545.39    255.11 o 
   0   6  15    19792.88    19961.02    482.75 o 
   1   6  15      244.08      183.03     48.48 o 
   2   6  15       13.40      -15.33     56.35 o 
   3   6  15     4813.12     5036.10    147.24 o 
   4   6  15      936.53      803.31     71.93 o 
   5   6  15      913.42      930.04    107.00 o 
   6   6  15       23.52      136.31    153.47 o 
   7   6  15        7.50       54.87    161.66 o 
   8   6  15     4407.76     4329.60    373.61 o 
   9   6  15        7.63       11.51    137.54 o 
  10   6  15       14.80      209.73    173.40 o 
  11   6  15      157.18      537.32    248.40 o 
  12   6  15     1227.77     1103.17    270.08 o 
  13   6  15      583.75      477.82    170.17 o 
  14   6  15      921.07      847.31    186.46 o 
   1   7  15     3508.89     3562.36    139.09 o 
   2   7  15      525.79      527.61     85.56 o 
   3   7  15     1169.26     1093.68    105.75 o 
   4   7  15     1422.40     1369.46    111.84 o 
   5   7  15     3852.41     4038.40    187.27 o 
   6   7  15       48.64      181.07    167.59 o 
   7   7  15     1551.87     1648.24    263.32 o 
   8   7  15     1327.09     1510.39    264.75 o 
   9   7  15      788.01     1034.80    253.55 o 
  10   7  15      665.86      574.94    230.89 o 
  11   7  15       56.46      261.08    189.54 o 
  12   7  15       49.16      301.36    226.67 o 
  13   7  15        9.04       97.28    191.86 o 
   0   8  15     4610.09     4732.22    223.84 o 
   1   8  15     2830.83     2754.18    116.69 o 
   2   8  15       30.38      -76.32     61.31 o 
   3   8  15     1448.22     1712.63    126.56 o 
   4   8  15     1509.77     1492.62    122.24 o 
   5   8  15       42.80       20.35    110.34 o 
   6   8  15      179.42      254.94    143.51 o 
   7   8  15     4539.99     4329.13    374.37 o 
   8   8  15     2336.18     2588.45    303.68 o 
   9   8  15       75.48      370.13    185.34 o 
  10   8  15       55.04      181.89    198.22 o 
  11   8  15     1937.58     1770.01    305.47 o 
  12   8  15     1165.03     1985.17    324.94 o 
   1   9  15     1770.25     1943.31    105.77 o 
   2   9  15       22.44       49.20     57.63 o 
   3   9  15      372.21      517.15     86.88 o 
   4   9  15      679.41      612.05    217.23 o 
   5   9  15      662.30      637.72    132.10 o 
   6   9  15     1181.66     1105.41    184.30 o 
   7   9  15      981.28     1126.99    234.41 o 
   8   9  15      227.53       23.87    154.22 o 
   9   9  15        2.53      -83.01    162.11 o 
  10   9  15      117.01       54.35    195.01 o 
  11   9  15      501.34      380.27    210.77 o 
  12   9  15      468.38      598.28    254.23 o 
   0  10  15     2313.37     2249.80    165.58 o 
   1  10  15      695.70      665.18     77.99 o 
   2  10  15      367.30      279.15     62.73 o 
   3  10  15     3223.95     3383.20    160.18 o 
   4  10  15       94.98     -116.81    103.15 o 
   5  10  15     1684.66     1577.48    150.97 o 
   6  10  15        0.23      -63.85    143.44 o 
   7  10  15      297.39       99.00    328.56 o 
   8  10  15      195.39      154.60    267.14 o 
   9  10  15      168.64      -86.32    608.29 o 
  10  10  15      303.38      147.66    193.30 o 
  11  10  15      240.30     -230.36    629.29 o 
   1  11  15      934.71      945.86    106.95 o 
   2  11  15     1805.17     1955.21    134.58 o 
   3  11  15     1017.22      983.05    124.31 o 
   4  11  15        1.55      -13.77     95.73 o 
   5  11  15       26.38      110.44    104.80 o 
   6  11  15     8596.19     9258.63    407.02 o 
   7  11  15     1146.20     1164.50    598.32 o 
   8  11  15     1618.26     1656.01    238.95 o 
   9  11  15       11.39     -234.19    298.60 o 
   0  12  15      704.78     1065.06    207.79 o 
   1  12  15      353.90      499.66    104.42 o 
   2  12  15     1841.91     1958.18    154.29 o 
   3  12  15       92.24       83.96    113.11 o 
   4  12  15      688.42      875.10    124.45 o 
   5  12  15      909.68      954.43    132.81 o 
   6  12  15      286.38      261.14    177.49 o 
   7  12  15      419.68      303.86    123.65 o 
   8  12  15       53.15       84.86    304.22 o 
   1  13  15      797.81      795.31    167.88 o 
   2  13  15      467.37      646.09    160.37 o 
   3  13  15       46.97       79.30    101.22 o 
   4  13  15      148.86      202.42    106.60 o 
   5  13  15      261.14      193.11    124.53 o 
   0   0  16    67828.19    66224.38   1198.31 o 
   1   0  16     1531.27     1259.69    147.39 o 
   2   0  16     3797.67     3782.82    218.88 o 
   3   0  16    13970.23    13987.78    404.92 o 
   4   0  16     2224.10     1873.41    253.17 o 
   5   0  16     2839.56     3668.74    334.75 o 
   6   0  16      406.95      591.69    175.61 o 
   7   0  16      157.04       -5.40    155.41 o 
   8   0  16    12984.44    14176.01    663.87 o 
   9   0  16        1.66     -264.38    187.78 o 
  10   0  16      825.12     1056.54    262.09 o 
  11   0  16     4120.28     4403.93    422.37 o 
  12   0  16      589.96      755.91    252.13 o 
  13   0  16      220.31      338.67    232.40 o 
  14   0  16        9.94       71.25    220.05 o 
  15   0  16       94.48      292.73    216.88 o 
   1   1  16     2977.11     2990.38    139.44 o 
   2   1  16      399.00      473.54     67.77 o 
   3   1  16     2283.03     2488.53    118.22 o 
   4   1  16    11463.75    11255.90    316.73 o 
   5   1  16      352.32      132.44    117.95 o 
   6   1  16     6758.05     6631.98    312.06 o 
   7   1  16     4995.71     5201.98    286.55 o 
   8   1  16        0.26      -40.93    130.12 o 
   9   1  16       34.72      -20.79    125.36 o 
  10   1  16        2.64      -66.84    119.36 o 
  11   1  16       33.68       85.45    135.92 o 
  12   1  16     1032.05      821.95    157.34 o 
  13   1  16      121.57      274.44    160.82 o 
  14   1  16     1190.82     1551.42    273.71 o 
  15   1  16      329.57      601.83    194.12 o 
   0   2  16      155.27      107.87     85.33 o 
   1   2  16      564.62      493.15     73.91 o 
   2   2  16     1094.94     1033.05     82.38 o 
   3   2  16     3868.09     3369.20    150.47 o 
   4   2  16     2175.33     2165.93    142.40 o 
   5   2  16       23.30      -50.35    164.00 o 
   6   2  16       17.18      109.15    118.69 o 
   7   2  16      559.15      824.92    150.03 o 
   8   2  16      752.11      713.46    141.89 o 
   9   2  16      782.93      719.06    290.03 o 
  10   2  16     2943.34     2871.10    243.60 o 
  11   2  16     1131.72     1361.33    384.15 o 
  12   2  16       41.23      186.39    130.38 o 
  13   2  16      190.01       75.44    144.11 o 
  14   2  16      446.86      288.74    168.25 o 
   1   3  16      996.43     1146.65     84.62 o 
   2   3  16      379.83      254.55     67.45 o 
   3   3  16     1251.09     1152.25    106.76 o 
   4   3  16     1807.17     1639.44    129.79 o 
   5   3  16      559.37      743.72    196.39 o 
   6   3  16     8578.01     8995.27    500.64 o 
   7   3  16      356.58      372.81    147.75 o 
   8   3  16     1510.67     1914.96    221.26 o 
   9   3  16      381.06      328.85    134.81 o 
  10   3  16      297.47      178.64    219.05 o 
  11   3  16      203.55      172.06    185.98 o 
  12   3  16        5.63       75.97    134.23 o 
  13   3  16      255.23      157.48    132.62 o 
  14   3  16      250.06      250.53    249.75 o 
   0   4  16     9927.93    10177.05    270.04 o 
   1   4  16       48.98       39.37     59.55 o 
   2   4  16     1125.22     1104.64     93.95 o 
   3   4  16     1162.00     1169.15     97.81 o 
   4   4  16     1379.13     1489.74    110.54 o 
   5   4  16     1008.48      785.85     93.66 o 
   6   4  16      273.34      197.86    165.90 o 
   7   4  16        1.67       55.28    133.17 o 
   8   4  16      610.17     1015.07    245.13 o 
   9   4  16      217.87      119.57    244.75 o 
  10   4  16     2252.58     2426.47    273.54 o 
  11   4  16      494.12      379.66    153.21 o 
  12   4  16      507.87      437.69    156.68 o 
  13   4  16        4.84       41.61    160.72 o 
  14   4  16      561.16      438.30    396.10 o 
   1   5  16      438.22      562.55     75.81 o 
   2   5  16      986.30      941.33     89.81 o 
   3   5  16     1291.66     1357.94    104.26 o 
   4   5  16      148.91       67.11     52.24 o 
   5   5  16      759.23      580.82     88.78 o 
   6   5  16     1949.18     1763.79    252.68 o 
   7   5  16      250.49      243.46    158.00 o 
   8   5  16       17.39      138.68    191.06 o 
   9   5  16       88.22      165.17    184.37 o 
  10   5  16      959.52      669.26    229.92 o 
  11   5  16      210.17      634.46    241.08 o 
  12   5  16      522.08      558.53    160.14 o 
  13   5  16        8.72       98.88    159.40 o 
  14   5  16      574.66      716.61    179.21 o 
   0   6  16     8988.63     8939.49    343.87 o 
   1   6  16     1491.77     1404.48    110.60 o 
   2   6  16     5496.79     5088.28    220.42 o 
   3   6  16       46.67      -50.09     75.91 o 
   4   6  16      160.36       96.64     68.59 o 
   5   6  16       59.24      106.24     77.29 o 
   6   6  16       12.50      -70.79    133.97 o 
   7   6  16      133.37      135.83    170.01 o 
   8   6  16     1961.45     2312.11    294.97 o 
   9   6  16     1886.15     2085.62    308.48 o 
  10   6  16     4262.88     4495.27    416.26 o 
  11   6  16        0.44      268.78    189.54 o 
  12   6  16      708.10      782.66    258.05 o 
  13   6  16      788.99     1190.25    276.75 o 
   1   7  16       50.30       35.55     64.48 o 
   2   7  16       31.88        0.98     74.46 o 
   3   7  16      254.96      165.51     72.48 o 
   4   7  16    13255.31    13323.83    376.76 o 
   5   7  16     1110.65     1157.95    120.83 o 
   6   7  16     1233.43     1466.32    248.30 o 
   7   7  16       20.66      278.37    194.87 o 
   8   7  16     1685.25     2044.05    303.94 o 
   9   7  16     1876.97     1942.74    293.18 o 
  10   7  16      131.73      309.46    203.19 o 
  11   7  16      996.83     1330.90    291.34 o 
  12   7  16      166.65      342.89    196.73 o 
   0   8  16      178.89      100.82     85.35 o 
   1   8  16     2196.48     1952.08    105.96 o 
   2   8  16      641.81      706.53     90.60 o 
   3   8  16     1087.00      899.25    102.39 o 
   4   8  16      219.20      305.46     85.12 o 
   5   8  16     2350.39     2170.60    208.25 o 
   6   8  16       67.16      117.47    158.20 o 
   7   8  16      229.57      412.55    208.61 o 
   8   8  16     1266.51     1358.91    245.08 o 
   9   8  16      235.64      155.64    171.33 o 
  10   8  16     1494.08     1700.87    281.46 o 
  11   8  16      111.10      357.20    230.52 o 
  12   8  16       29.19      308.12    226.54 o 
   1   9  16     1647.18     1776.87    105.99 o 
   2   9  16      121.10       68.43     62.31 o 
   3   9  16        8.67      -66.32     76.97 o 
   4   9  16     1492.64     1690.33    123.12 o 
   5   9  16       34.51     -108.76     99.42 o 
   6   9  16      973.44      890.04    223.99 o 
   7   9  16     2539.84     3013.50    339.42 o 
   8   9  16     1655.81     1832.42    290.68 o 
   9   9  16      161.71      282.91    208.89 o 
  10   9  16        0.90      153.36    162.99 o 
  11   9  16        8.08      366.59    252.01 o 
   0  10  16      274.85      426.91    105.25 o 
   1  10  16      235.16      279.76     72.69 o 
   2  10  16      312.11      484.27     94.43 o 
   3  10  16      410.39      283.34     84.70 o 
   4  10  16       66.83      -44.93     97.18 o 
   5  10  16        7.52      -30.97    137.26 o 
   6  10  16      477.45      177.60    189.84 o 
   7  10  16     1850.51     1675.55    224.90 o 
   8  10  16      439.11      385.56    183.86 o 
   9  10  16      315.12      190.97    484.71 o 
   1  11  16     1441.99     1328.25    118.62 o 
   2  11  16       38.94      122.93     81.12 o 
   3  11  16       99.77      101.39    100.27 o 
   4  11  16       21.02      -27.29    104.85 o 
   5  11  16       27.56       40.59    110.30 o 
   6  11  16      238.07       98.79    203.89 o 
   7  11  16       29.06      -41.97    247.25 o 
   8  11  16      164.31      -24.69    161.93 o 
   0  12  16     1470.07     1587.37    215.76 o 
   1  12  16      108.87      226.90    104.47 o 
   2  12  16     1752.36     1873.00    152.26 o 
   3  12  16      324.79      295.71    105.78 o 
   4  12  16      246.66      314.67    112.22 o 
   5  12  16      448.24      430.53    113.28 o 
   6  12  16        4.30       27.40    126.10 o 
   1  13  16      157.46      342.69    139.14 o 
   2  13  16      620.87      795.90    164.50 o 
   3  13  16       97.32      179.57    136.34 o 
   1   1  17     3236.88     3442.06    153.33 o 
   2   1  17     1655.66     1752.13    117.83 o 
   3   1  17       46.18      113.80     73.49 o 
   4   1  17     6216.85     5813.17    294.71 o 
   5   1  17     2579.08     2459.85    210.77 o 
   6   1  17     1072.81     1495.55    182.80 o 
   7   1  17     1957.63     2190.90    211.85 o 
   8   1  17      469.26      376.05    129.97 o 
   9   1  17      187.52      102.76    141.09 o 
  10   1  17       27.19      -44.72    127.40 o 
  11   1  17     1787.59     1989.68    213.14 o 
  12   1  17      524.66      614.04    165.77 o 
  13   1  17      587.46      691.73    196.24 o 
  14   1  17      231.76      102.48    148.01 o 
   0   2  17     3174.53     3766.55    225.28 o 
   1   2  17     1046.92      931.80     94.75 o 
   2   2  17      186.77      142.62     58.40 o 
   3   2  17      837.80      700.67     88.23 o 
   4   2  17     1612.27     1488.67    115.70 o 
   5   2  17      179.53      113.30    132.14 o 
   6   2  17      393.73      290.85    176.60 o 
   7   2  17      974.79      938.09    190.37 o 
   8   2  17     2757.64     2601.91    229.53 o 
   9   2  17       84.30     -104.17    176.08 o 
  10   2  17     2396.05     2319.97    226.65 o 
  11   2  17      642.48      771.93    172.10 o 
  12   2  17     1928.88     2032.90    226.28 o 
  13   2  17      738.08      605.25    162.69 o 
  14   2  17      694.65      752.81    190.43 o 
   1   3  17     2632.22     2833.27    125.14 o 
   2   3  17       17.29      -12.39     67.08 o 
   3   3  17      134.13       45.05     69.36 o 
   4   3  17      579.30      676.91     84.60 o 
   5   3  17        0.26     -271.85    186.61 o 
   6   3  17      901.07      668.37    215.77 o 
   7   3  17      329.56      502.20    196.70 o 
   8   3  17       13.49      -90.54    113.36 o 
   9   3  17      441.72      642.69    168.41 o 
  10   3  17     1471.91     1511.64    189.94 o 
  11   3  17       32.47       -3.27    145.98 o 
  12   3  17      685.66      576.60    166.58 o 
  13   3  17      100.67      167.15    148.43 o 
   0   4  17     5411.94     5231.88    251.12 o 
   1   4  17      527.35      598.59    108.00 o 
   2   4  17     1527.35     1362.54    107.66 o 
   3   4  17     1021.50      959.76     96.85 o 
   4   4  17     1073.61     1313.13    109.51 o 
   5   4  17      660.90      401.25    232.49 o 
   6   4  17       13.14      108.91    171.34 o 
   7   4  17     3246.93     3418.16    354.21 o 
   8   4  17      771.57      627.38    196.20 o 
   9   4  17        2.61     -100.13    180.78 o 
  10   4  17      334.87      353.27    148.73 o 
  11   4  17      566.44      515.47    248.70 o 
  12   4  17     1276.78     1567.38    215.63 o 
  13   4  17        6.01      133.79    154.67 o 
   1   5  17      797.03      750.62     90.45 o 
   2   5  17     1709.33     1509.28    109.99 o 
   3   5  17     2536.92     2595.60    138.74 o 
   4   5  17     1261.21     1082.45     84.37 o 
   5   5  17      159.99      222.86     79.77 o 
   6   5  17      943.24     1323.27    258.67 o 
   7   5  17      969.82     1154.50    240.36 o 
   8   5  17     2649.28     2750.07    327.20 o 
   9   5  17       47.61       46.94    154.98 o 
  10   5  17       17.07       43.93    166.21 o 
  11   5  17      685.84      986.76    258.15 o 
  12   5  17     1098.08     1351.27    303.45 o 
  13   5  17        1.15       10.77    128.03 o 
   0   6  17      904.18     1131.18    156.15 o 
   1   6  17        0.33      -32.14     91.15 o 
   2   6  17     1089.80     1079.67    105.96 o 
   3   6  17     2146.79     2456.14    142.85 o 
   4   6  17       25.53      -25.43     70.15 o 
   5   6  17     2231.10     2746.47    204.90 o 
   6   6  17     2022.64     1880.06    274.10 o 
   7   6  17      989.65     1087.01    218.78 o 
   8   6  17      289.86      621.52    230.58 o 
   9   6  17      526.50      589.02    234.86 o 
  10   6  17      500.17      692.56    247.12 o 
  11   6  17      422.78      810.89    273.08 o 
  12   6  17      897.27      730.71    242.32 o 
   1   7  17      742.37      781.13     88.15 o 
   2   7  17       18.62      -55.87     79.73 o 
   3   7  17        2.90       33.30     83.24 o 
   4   7  17      761.59      853.97     99.92 o 
   5   7  17     1928.20     1842.91    166.76 o 
   6   7  17     2501.03     2426.17    299.07 o 
   7   7  17       21.11      156.36    197.27 o 
   8   7  17       63.40        2.91    152.87 o 
   9   7  17      968.74     1168.46    256.70 o 
  10   7  17      544.03      192.46    181.72 o 
  11   7  17      298.55      712.49    257.24 o 
   0   8  17     7413.44     7222.01    270.23 o 
   1   8  17      154.55       67.41     62.58 o 
   2   8  17      354.51      316.57     79.78 o 
   3   8  17      441.83      356.31     99.75 o 
   4   8  17      196.24      102.17     86.72 o 
   5   8  17      357.12      307.02    117.81 o 
   6   8  17      713.79      606.42    172.08 o 
   7   8  17     1781.30     1767.03    266.94 o 
   8   8  17     3813.48     4336.12    413.82 o 
   9   8  17     1832.14     2204.71    334.46 o 
  10   8  17     3308.09     3970.47    409.56 o 
  11   8  17      239.90      225.17    190.39 o 
   1   9  17     1869.85     1981.73    112.31 o 
   2   9  17      330.52      341.95     91.04 o 
   3   9  17       82.00       62.11     81.30 o 
   4   9  17     1445.09     1457.91    146.44 o 
   5   9  17      164.06     -114.80    175.96 o 
   6   9  17     2631.17     2763.14    556.73 o 
   7   9  17        5.01       78.87    152.14 o 
   8   9  17     1314.06     1719.82    298.19 o 
   9   9  17     1295.63     1370.86    286.11 o 
   0  10  17      265.09      181.77     95.26 o 
   1  10  17      236.91      173.30     68.45 o 
   2  10  17      887.53      788.54    104.29 o 
   3  10  17     1928.20     2176.17    141.59 o 
   4  10  17      197.20      166.08    102.05 o 
   5  10  17     1566.11     1685.94    158.25 o 
   6  10  17       67.31       -7.20    192.60 o 
   7  10  17      171.14      138.82    137.04 o 
   8  10  17      167.36      330.01    274.19 o 
   1  11  17       10.72       28.18     83.00 o 
   2  11  17      384.40      362.63     96.15 o 
   3  11  17     2220.03     2349.78    167.44 o 
   4  11  17     1093.88      988.30    133.57 o 
   5  11  17      423.41      431.16    125.62 o 
   6  11  17       12.63     -192.42    148.60 o 
   0  12  17      246.81      647.46    184.70 o 
   1  12  17      540.94      792.27    136.72 o 
   2  12  17      162.45      139.88    127.81 o 
   3  12  17      104.78      135.49    111.61 o 
   4  12  17      119.76       49.23    103.76 o 
   0   0  18     2587.56     2734.44    290.73 o 
   1   0  18     1678.03     1419.58    163.54 o 
   2   0  18     1124.96     1377.64    159.30 o 
   3   0  18       30.05      158.92    104.70 o 
   4   0  18      464.76      284.48    142.73 o 
   5   0  18      156.53      383.25    171.70 o 
   6   0  18      605.23      384.16    192.11 o 
   7   0  18     1417.34     1142.74    232.70 o 
   8   0  18       81.74     -198.72    218.27 o 
   9   0  18      296.06      630.44    220.50 o 
  10   0  18     1541.20     1598.78    297.63 o 
  11   0  18       11.65      203.45    234.28 o 
  12   0  18     1387.35     1231.04    306.91 o 
  13   0  18      126.16      247.60    196.68 o 
   1   1  18     1668.26     1845.54    125.42 o 
   2   1  18        0.21      -51.48     70.02 o 
   3   1  18      268.12      284.54     90.24 o 
   4   1  18      197.79      122.36    110.51 o 
   5   1  18        3.79     -135.96    115.56 o 
   6   1  18       24.23      -80.54    173.19 o 
   7   1  18     2062.74     1885.33    208.73 o 
   8   1  18     1051.68     1221.82    176.34 o 
   9   1  18      399.23      418.26    161.03 o 
  10   1  18      161.07      -25.39    220.39 o 
  11   1  18      377.31      402.56    146.86 o 
  12   1  18      395.32      269.40    190.01 o 
  13   1  18       59.05      183.70    162.13 o 
   0   2  18     1230.65      868.82    133.57 o 
   1   2  18       15.03      -13.27     68.11 o 
   2   2  18     1137.43     1341.65    108.85 o 
   3   2  18     3137.64     2940.65    151.96 o 
   4   2  18      598.64      854.17    102.33 o 
   5   2  18     1057.24     1015.32    142.59 o 
   6   2  18      161.13      136.79    138.89 o 
   7   2  18       67.88     -111.33    133.71 o 
   8   2  18     1188.57     1076.89    225.19 o 
   9   2  18     1322.96      896.37    168.71 o 
  10   2  18     1217.63     1455.00    191.46 o 
  11   2  18     1339.27     1543.77    211.23 o 
  12   2  18      236.69      408.55    162.45 o 
  13   2  18      110.80       -8.79    278.27 o 
   1   3  18     1290.98     1356.82    108.87 o 
   2   3  18      896.79     1030.26    104.49 o 
   3   3  18     8805.40     8648.95    262.17 o 
   4   3  18     6365.46     6761.98    221.07 o 
   5   3  18     3209.64     2994.68    260.86 o 
   6   3  18      426.49      174.87    174.97 o 
   7   3  18     5260.51     5023.53    411.94 o 
   8   3  18      944.68     1062.35    254.31 o 
   9   3  18      991.48      965.80    163.25 o 
  10   3  18      431.69      275.26    138.59 o 
  11   3  18      773.68     1031.35    194.63 o 
  12   3  18      114.43      348.42    168.71 o 
   0   4  18     3555.42     4124.36    235.13 o 
   1   4  18     5726.04     5512.97    197.20 o 
   2   4  18       57.54       74.54     69.68 o 
   3   4  18     1060.30      948.88    101.12 o 
   4   4  18      440.10      391.28     81.64 o 
   5   4  18      269.96      186.25    100.02 o 
   6   4  18      425.45      347.40    191.67 o 
   7   4  18     2058.84     1983.35    284.92 o 
   8   4  18     1509.59     1731.73    299.73 o 
   9   4  18      923.54     1235.00    258.47 o 
  10   4  18      831.39      713.99    217.91 o 
  11   4  18     2013.28     1868.92    227.59 o 
  12   4  18        0.64      -31.06    155.14 o 
   1   5  18      263.40      113.59     98.16 o 
   2   5  18       71.64      -17.34    101.50 o 
   3   5  18        3.80       83.12     99.77 o 
   4   5  18     1330.59     1098.69    103.86 o 
   5   5  18      184.08      165.22    107.37 o 
   6   5  18      926.56      854.00    220.85 o 
   7   5  18       70.31      102.18    160.47 o 
   8   5  18     2294.98     2740.41    335.61 o 
   9   5  18      525.52      252.93    217.27 o 
  10   5  18       36.79      -36.25    202.58 o 
  11   5  18      152.89      456.34    242.64 o 
  12   5  18      361.60      410.92    234.97 o 
   0   6  18      215.40      721.25    152.07 o 
   1   6  18       79.61      189.39     91.84 o 
   2   6  18      211.37       19.65    115.25 o 
   3   6  18      605.76      682.54    100.04 o 
   4   6  18       21.33       69.69    105.87 o 
   5   6  18      169.93       65.01     98.21 o 
   6   6  18       32.19      275.65    189.95 o 
   7   6  18      235.64      250.71    204.43 o 
   8   6  18       13.74      219.35    177.66 o 
   9   6  18       46.10      164.29    192.16 o 
  10   6  18       33.89       71.81    222.98 o 
  11   6  18      689.11      849.95    241.99 o 
   1   7  18     3171.40     2759.37    192.05 o 
   2   7  18      604.37      648.51    100.23 o 
   3   7  18      354.37      164.72     80.49 o 
   4   7  18       20.26       23.55    107.59 o 
   5   7  18      144.41       89.55    114.54 o 
   6   7  18     1280.13     1511.36    196.42 o 
   7   7  18     1866.45     1823.32    280.24 o 
   8   7  18        7.55      340.97    223.09 o 
   9   7  18       17.35      114.46    194.89 o 
  10   7  18       83.63      142.78    205.24 o 
   0   8  18      137.54       82.85     90.68 o 
   1   8  18      135.68       46.72     75.51 o 
   2   8  18      649.32      628.66    104.14 o 
   3   8  18      748.22      613.91     97.13 o 
   4   8  18      182.41      189.12    114.37 o 
   5   8  18     1540.41     1369.37    162.68 o 
   6   8  18       33.78       14.42    131.06 o 
   7   8  18        7.42      141.47    188.39 o 
   8   8  18        0.59       79.98    206.08 o 
   9   8  18      645.17      723.30    235.20 o 
   1   9  18       60.52      -60.18     70.09 o 
   2   9  18     3050.90     2913.60    154.98 o 
   3   9  18       55.94      -13.64     97.53 o 
   4   9  18       33.58        7.53    102.52 o 
   5   9  18     3891.40     3674.17    212.20 o 
   6   9  18     2247.59     2239.33    230.24 o 
   7   9  18      221.70      372.41    172.98 o 
   8   9  18      157.25     -137.22    213.47 o 
   0  10  18     1252.93     1324.16    145.99 o 
   1  10  18      800.34      779.37    105.25 o 
   2  10  18      103.33       89.91     85.51 o 
   3  10  18        1.02      -94.50    101.97 o 
   4  10  18      385.40      369.76    114.76 o 
   5  10  18     1241.66      970.81    135.86 o 
   6  10  18      747.38      442.66    202.07 o 
   7  10  18        2.20      138.21    144.17 o 
   1  11  18      899.60      899.29    135.87 o 
   2  11  18      446.93      541.60    102.46 o 
   3  11  18       57.55      179.65    109.51 o 
   4  11  18       10.32      -15.06    113.45 o 
   1   1  19      293.10      463.82     84.93 o 
   2   1  19      958.86     1084.99    109.33 o 
   3   1  19      131.46      165.78     91.39 o 
   4   1  19     1870.73     2031.24    179.68 o 
   5   1  19      916.74      808.54    117.57 o 
   6   1  19     1696.25     1643.10    283.65 o 
   7   1  19     1550.88     1450.86    199.94 o 
   8   1  19      216.92      -31.67    132.89 o 
   9   1  19      718.61      666.43    169.72 o 
  10   1  19       51.66      -23.42    128.47 o 
  11   1  19      101.03       -1.72    142.98 o 
  12   1  19       46.53      -86.36    159.53 o 
   0   2  19       55.41       48.09    104.18 o 
   1   2  19     1897.21     1942.05    131.29 o 
   2   2  19       17.81       37.05     72.71 o 
   3   2  19     1528.71     1540.17    127.28 o 
   4   2  19      693.64      736.01    100.65 o 
   5   2  19       48.56       33.42     85.17 o 
   6   2  19      170.25       11.40    159.82 o 
   7   2  19       54.90      -77.81    199.87 o 
   8   2  19       25.07     -101.16    153.43 o 
   9   2  19     1563.18     1738.02    217.23 o 
  10   2  19       23.01      -73.23    141.94 o 
  11   2  19      891.37      899.64    243.44 o 
  12   2  19      729.50      791.91    195.14 o 
   1   3  19        4.55       20.68     71.74 o 
   2   3  19       24.25       58.79     91.07 o 
   3   3  19      481.89      342.18     99.70 o 
   4   3  19      663.93      580.58     93.10 o 
   5   3  19      269.58      314.89    102.54 o 
   6   3  19       42.81       24.67    101.04 o 
   7   3  19       80.87      106.26    188.76 o 
   8   3  19     1233.10     1770.08    305.02 o 
   9   3  19       36.21       47.82    194.68 o 
  10   3  19      438.17      379.75    151.31 o 
  11   3  19        2.34      -32.94    132.16 o 
   0   4  19     8590.27     8965.74    349.17 o 
   1   4  19      837.01      842.28    117.58 o 
   2   4  19       12.65       73.11     84.98 o 
   3   4  19        1.50      -63.79     78.76 o 
   4   4  19      286.53      181.97     79.29 o 
   5   4  19      422.15      288.59    105.28 o 
   6   4  19      134.83       85.73     90.58 o 
   7   4  19       41.81      208.01    206.62 o 
   8   4  19     2177.06     2547.31    330.99 o 
   9   4  19      859.98     1019.04    264.16 o 
  10   4  19      182.38      165.68    207.66 o 
  11   4  19      353.61      514.36    263.85 o 
   1   5  19       86.22       82.43     93.20 o 
   2   5  19        1.62       12.36    103.48 o 
   3   5  19      626.94      686.01    125.45 o 
   4   5  19     7276.41     7693.18    306.70 o 
   5   5  19     2774.03     2770.92    242.70 o 
   6   5  19      430.55      282.79    129.55 o 
   7   5  19      665.64      309.87    208.92 o 
   8   5  19      441.98      384.97    191.63 o 
   9   5  19     1765.93     1576.30    298.44 o 
  10   5  19      299.72      429.11    232.82 o 
   0   6  19     2403.98     2786.53    371.80 o 
   1   6  19     1560.34     1694.89    163.48 o 
   2   6  19     3271.50     3355.84    205.21 o 
   3   6  19      847.87      729.02    124.25 o 
   4   6  19      451.96      336.17    105.04 o 
   5   6  19     1911.59     2056.73    184.19 o 
   6   6  19        3.51     -121.66    142.69 o 
   7   6  19        8.44      -36.66    158.49 o 
   8   6  19      620.27      608.20    243.67 o 
   9   6  19     1172.30     1142.52    279.46 o 
  10   6  19      585.45      664.97    233.09 o 
   1   7  19      185.40      128.12     85.16 o 
   2   7  19      624.06      627.98    105.51 o 
   3   7  19      389.16      447.85    124.10 o 
   4   7  19     1045.59     1192.48    153.28 o 
   5   7  19      156.35      179.16    106.98 o 
   6   7  19      258.12      138.51    185.83 o 
   7   7  19     1336.91     1566.06    290.33 o 
   8   7  19       90.97       75.67    165.77 o 
   9   7  19       56.06      105.97    179.58 o 
   0   8  19     1697.64     1539.07    149.00 o 
   1   8  19      353.74      274.30     83.58 o 
   2   8  19       99.17       23.32     84.26 o 
   3   8  19     2708.15     2635.26    202.90 o 
   4   8  19      135.55       52.56    107.33 o 
   5   8  19      210.83      162.03    122.17 o 
   6   8  19       37.23     -100.89    132.61 o 
   7   8  19      336.20      498.26    213.87 o 
   8   8  19      154.80      246.33    188.65 o 
   1   9  19     1823.21     1925.02    136.00 o 
   2   9  19      534.96      420.85     87.61 o 
   3   9  19      582.43      451.46    109.96 o 
   4   9  19       27.92        2.86    108.22 o 
   5   9  19      103.61       47.57    121.43 o 
   6   9  19      164.73      -53.92    272.50 o 
   0  10  19      173.59       46.74    153.46 o 
   1  10  19        1.04      -10.60     85.77 o 
   2  10  19     3764.90     3485.13    198.33 o 
   3  10  19       58.39       86.77    103.79 o 
   4  10  19       10.66      -29.74    105.90 o 
   0   0  20     2155.88     2663.68    311.31 o 
   1   0  20     3155.44     3595.71    246.99 o 
   2   0  20       80.64        8.43    138.08 o 
   3   0  20     1203.01      925.23    151.29 o 
   4   0  20      577.30       63.72    154.99 o 
   5   0  20       10.57      -24.81    160.19 o 
   6   0  20      417.28      449.09    144.22 o 
   7   0  20     3239.82     4503.70    429.60 o 
   8   0  20      960.13      730.79    218.09 o 
   9   0  20      425.83      467.41    217.47 o 
  10   0  20      347.64      203.45    222.76 o 
  11   0  20     5214.98     4266.05    461.46 o 
   1   1  20     2902.11     3134.19    163.66 o 
   2   1  20       20.93      105.09     81.53 o 
   3   1  20     1285.81     1251.45    137.56 o 
   4   1  20     1286.53     1057.66    151.90 o 
   5   1  20     1110.35      935.93    127.22 o 
   6   1  20        4.58      -75.89     97.86 o 
   7   1  20     3249.14     3237.82    378.36 o 
   8   1  20      727.90      670.72    168.54 o 
   9   1  20      100.14      143.95    142.97 o 
  10   1  20       58.03     -157.76    164.06 o 
  11   1  20       48.86       98.65    164.05 o 
   0   2  20      287.73      186.12    105.27 o 
   1   2  20      302.88      259.32     80.46 o 
   2   2  20     2179.16     1851.42    160.08 o 
   3   2  20     2868.63     3129.28    190.66 o 
   4   2  20      172.87      152.97     97.59 o 
   5   2  20     1333.18     1671.36    151.36 o 
   6   2  20       68.25     -115.84     98.90 o 
   7   2  20       15.52     -118.55    216.83 o 
   8   2  20      139.40      161.12    198.07 o 
   9   2  20       50.34       21.26    157.13 o 
  10   2  20      213.31       54.54    151.43 o 
   1   3  20      943.32      962.80    106.32 o 
   2   3  20      174.96      234.09    108.09 o 
   3   3  20       13.00       54.99     79.14 o 
   4   3  20      150.77      123.20     81.18 o 
   5   3  20       16.44     -102.76    142.56 o 
   6   3  20       15.20      -65.23     93.69 o 
   7   3  20      498.22      455.27    200.67 o 
   8   3  20      498.23      440.52    218.16 o 
   9   3  20      533.60      577.18    258.96 o 
  10   3  20       68.03       -7.19    218.85 o 
   0   4  20      211.12      242.43    172.11 o 
   1   4  20      314.01      317.09    146.61 o 
   2   4  20       82.84      162.43    164.75 o 
   3   4  20      225.67      411.39    122.02 o 
   4   4  20      749.78      606.06    121.00 o 
   5   4  20      192.49      140.73    139.76 o 
   6   4  20        1.43     -164.23    152.37 o 
   7   4  20      406.20      196.81    206.60 o 
   8   4  20       43.62       58.61    157.25 o 
   9   4  20        0.42      116.24    217.41 o 
  10   4  20        6.46      -95.66    226.98 o 
   1   5  20       19.94      237.28    141.94 o 
   2   5  20       97.96      155.05    107.81 o 
   3   5  20       55.29      103.42    104.13 o 
   4   5  20      282.78      102.34    124.86 o 
   5   5  20     3154.08     2904.09    252.12 o 
   6   5  20      144.47       53.44    146.51 o 
   7   5  20        4.84      -47.21    129.45 o 
   8   5  20      492.19      709.11    248.27 o 
   9   5  20        7.08      226.37    196.61 o 
   0   6  20      500.06      694.54    253.49 o 
   1   6  20     3148.10     2929.15    267.04 o 
   2   6  20      253.96      291.21    115.90 o 
   3   6  20      220.32      226.32    120.80 o 
   4   6  20      108.66       74.22    103.60 o 
   5   6  20      452.67      220.89    123.03 o 
   6   6  20       32.19     -133.15    133.82 o 
   7   6  20      302.64      183.36    128.74 o 
   8   6  20      180.85       83.38    183.46 o 
   1   7  20      795.76      903.06    112.47 o 
   2   7  20      580.06      317.75    113.08 o 
   3   7  20     2805.14     2969.02    226.26 o 
   4   7  20      530.86      636.53    141.01 o 
   5   7  20     2523.74     2505.77    207.14 o 
   6   7  20      675.23      495.22    154.40 o 
   7   7  20      206.27       67.36    157.04 o 
   0   8  20       64.99       -1.97    158.57 o 
   1   8  20     1333.97     1110.85    113.81 o 
   2   8  20      732.66      668.08    138.43 o 
   3   8  20      265.06      151.89    130.75 o 
   4   8  20        0.24      -13.30    121.25 o 
   5   8  20       98.22      152.85    131.67 o 
   6   8  20      277.65      349.74    156.21 o 
   1   9  20      101.04       -3.10     92.13 o 
   2   9  20       31.01      -66.34    106.43 o 
   3   9  20      258.66      227.77    127.33 o 
   4   9  20        0.12       32.62    103.11 o 
   1   1  21      494.19      353.16     93.05 o 
   2   1  21       15.90      -72.51     79.59 o 
   3   1  21     1452.00     1373.99    145.49 o 
   4   1  21      942.17      804.49    145.70 o 
   5   1  21      871.65     1063.37    157.71 o 
   6   1  21      456.84      596.98    118.05 o 
   7   1  21      261.58      108.87    100.39 o 
   8   1  21       46.78       27.13    211.03 o 
   9   1  21      750.87      632.17    262.07 o 
   0   2  21       49.37      -66.18    199.15 o 
   1   2  21     1576.32     1640.44    132.34 o 
   2   2  21        8.25      157.53    105.14 o 
   3   2  21      585.39      668.53    121.09 o 
   4   2  21      675.44      670.76    141.38 o 
   5   2  21       13.10      -84.15     95.21 o 
   6   2  21       98.12      116.96    100.76 o 
   7   2  21       32.21       13.93     99.75 o 
   8   2  21      814.52      875.46    268.16 o 
   9   2  21     1530.19     1434.01    318.36 o 
   1   3  21        2.29      -17.78    123.08 o 
   2   3  21      330.73      371.14    248.82 o 
   3   3  21       57.06       76.17    133.92 o 
   4   3  21      555.85      320.31    151.52 o 
   5   3  21      752.84      725.63    159.10 o 
   6   3  21      106.45      -20.64    143.93 o 
   7   3  21        2.16      -28.13    139.51 o 
   8   3  21      108.57       16.02    189.17 o 
   9   3  21      115.66     -280.34    251.83 o 
   0   4  21     1327.86     1992.89    316.94 o 
   1   4  21       30.44       12.64    209.13 o 
   2   4  21      114.57      230.57    140.70 o 
   3   4  21     1089.26     1069.15    146.83 o 
   4   4  21      150.38      156.48    118.32 o 
   5   4  21      134.39      162.75    141.31 o 
   6   4  21      673.22      368.42    139.46 o 
   7   4  21       18.62     -249.18    166.12 o 
   8   4  21      336.44      181.86    203.58 o 
   1   5  21     2067.53     2054.99    239.99 o 
   2   5  21      249.04      246.00    154.34 o 
   3   5  21       28.80       85.02    120.39 o 
   4   5  21      610.91      626.78    129.91 o 
   5   5  21       91.36       53.10    256.04 o 
   6   5  21        2.43     -120.62    146.83 o 
   7   5  21     1609.31     1715.95    290.68 o 
   0   6  21       59.26      159.66    183.95 o 
   1   6  21        3.78       -5.22    137.85 o 
   2   6  21      150.44      224.43    114.20 o 
   3   6  21       96.71      133.12    112.75 o 
   4   6  21      443.20      597.31    165.56 o 
   5   6  21       14.22       45.23    141.40 o 
   6   6  21      106.49      114.22    138.47 o 
   1   7  21      101.73      269.19    162.61 o 
   2   7  21       82.22      159.20    114.77 o 
   3   7  21      644.41      564.94    145.05 o 
   4   7  21      364.73      258.82    114.93 o 
   5   7  21     2114.14     2237.07    240.70 o 
   0   8  21       16.31      238.37    373.68 o 
   1   8  21     2377.80     2501.02    175.77 o 
   2   8  21       34.65       55.68    147.69 o 
   3   8  21        3.85      -15.23    114.07 o 
   0   0  22      195.09      209.58    169.31 o 
   1   0  22     2299.32     2437.47    224.23 o 
   2   0  22        5.14     -117.24    182.46 o 
   3   0  22      322.03      462.65    197.37 o 
   4   0  22       56.96       93.54    162.74 o 
   5   0  22      286.53      328.34    196.22 o 
   6   0  22     1587.70     1070.33    235.05 o 
   7   0  22       91.33       55.31    171.01 o 
   1   1  22      301.68      256.44     89.54 o 
   2   1  22      485.21      488.17    103.82 o 
   3   1  22        4.37      -37.82    101.42 o 
   4   1  22      163.65       38.66    115.65 o 
   5   1  22       14.12        6.79    247.44 o 
   6   1  22      414.84      305.11    121.99 o 
   7   1  22        4.27     -126.94    104.57 o 
   0   2  22      832.23      988.18    166.90 o 
   1   2  22     4736.12     4466.07    202.83 o 
   2   2  22     1389.36     1500.54    155.69 o 
   3   2  22     1553.81     1800.90    165.57 o 
   4   2  22      126.47      -81.95    116.18 o 
   5   2  22        2.16     -277.30    212.91 o 
   6   2  22      192.25      186.43    144.23 o 
   7   2  22      543.99      407.00    143.53 o 
   1   3  22      768.08      746.25    180.16 o 
   2   3  22      458.84      479.57    164.06 o 
   3   3  22     2319.18     2511.61    243.82 o 
   4   3  22      285.61      348.86    207.96 o 
   5   3  22     1291.34     1370.23    316.71 o 
   6   3  22       37.77      -45.32    134.66 o 
   7   3  22      527.85      132.32    142.32 o 
   0   4  22      262.76      273.40    227.07 o 
   1   4  22     3018.03     3299.31    279.81 o 
   2   4  22      147.83      100.82    139.19 o 
   3   4  22       40.47       92.69    207.49 o 
   4   4  22      464.66      378.90    132.84 o 
   5   4  22        0.18      -31.98    140.96 o 
   6   4  22      122.63      164.05    138.21 o 
   1   5  22       25.24       31.73    146.46 o 
   2   5  22       98.66       82.72    153.17 o 
   3   5  22      159.59       75.92    160.39 o 
   4   5  22      103.65      215.58    124.54 o 
   5   5  22      395.94      239.47    176.31 o 
   0   6  22       81.62      380.47    243.38 o 
   1   6  22       25.08      105.33    156.73 o 
   2   6  22       26.87       91.29    162.18 o 
   3   6  22     1192.20     1148.09    167.76 o 
   1   1  23      856.08     1155.99    128.68 o 
   2   1  23       84.21       42.23     99.67 o 
   3   1  23      181.14       40.36    120.11 o 
   4   1  23        3.23       88.92    121.52 o 
   5   1  23      498.47      465.36    145.31 o 
   0   2  23     1942.06     1770.53    306.46 o 
   1   2  23     1501.73     1609.36    216.12 o 
   2   2  23        8.50        0.97    138.39 o 
   3   2  23      243.86      110.19    153.78 o 
   4   2  23      118.89      108.84    198.97 o 
   1   3  23        8.10      153.01    173.07 o 
   2   3  23      105.64      250.17    150.12 o 
   3   3  23        2.08      101.74    125.58 o 
   4   3  23      325.30       -9.05    185.54 o 
   0   4  23      276.91      287.68    229.11 o 
   1   4  23     2954.76     3355.74    291.67 o 
   2   4  23       64.94      177.74    146.33 o 
                                                 
